# Supplementary material for: N,N′-Bis[(E)-2-Benzyl­idenepropylidene]ethane-1,2-diamine
Source: Acta Crystallogr Sect E Struct Rep Online. 2008 Aug 16;64(Pt 9):o1771. doi: 10.1107/S1600536808025919 (PMC2960613; doi:10.1107/S1600536808025919)
Supplement: Supplementary file 1 [file e-64-o1771-sup1.cif]

##############################################################################
###                                                                        ###
###        Electronic paper (Acta Crystallographica Section E)             ###
###                                                                        ###
##############################################################################
#                                                                            #
# This CIF contains the data in a paper accepted for publication in Acta     #
# Crystallographica Section E. It conforms to the requirements of Notes      #
# for Authors for Section E, and has been peer reviewed under the auspices   #
# of the IUCr Commission on Journals.                                        #
#                                                                            #
# Full details of the Crystallographic Information File format               #
# are given in the paper "The Crystallographic Information File (CIF):       #
# a New Standard Archive File for Crystallography" by S. R. Hall, F. H.      #
# Allen and I. D. Brown [Acta Cryst. (1991), A47, 655-685].                  #
#                                                                            #
# The current version of the core CIF dictionary is obtainable from          #
# ftp://ftp.iucr.org/pub/cif_core.dic. The current version number is 2.4.    #
#                                                                            #
# Software is freely available for graphical display of the structure(s) in  #
# this CIF.  For information consult the CIF home page http://www.iucr.org/  #
# cif/home.html                                                              #
#                                                                            #
# This file may be used for bona fide research purposes within the           #
# scientific community so long as proper attribution is given to the journal # 
# article from which it was obtained.                                        #
#                                                                            #
##############################################################################
                                             
data_global
_audit_creation_method     SHELXL-97
_journal_date_recd_electronic     2008-08-11
_journal_date_accepted     2008-08-11
_journal_name_full     'Acta Crystallographica, Section E'
_journal_year     2008
_journal_volume     64
_journal_issue      9
_journal_page_first     o1771
_journal_page_last     o1771
_journal_paper_category     QO
_journal_coeditor_code     XU2448
_publ_contact_author
;
     Dr. Seik Weng Ng
     Department of Chemistry
     University of Malaya
     50603 Kuala Lumpur
     Malaysia
;
_publ_contact_author_email     seikweng@um.edu.my
_publ_contact_author_fax     '03 7967 4193'
_publ_contact_author_phone     '03 7967 6778'
_publ_section_title
;
<i>N</i>,<i>N</i>'-Bis[(<i>E</i>)-2-Benzylidenepropylidene]ethane-1,2-diamine
;
loop_
    _publ_author_name
    _publ_author_address
    'Khalaji, Aliakbar Dehno'
;
Department of Science
Gorgan University of Agricultural Sciences and Natural Resources
Gorgan 49189-43464
Iran
;
    'Ng, Seik Weng'
;
Department of Chemistry
University of Malaya
50603 Kuala Lumpur
Malaysia
;
_publ_section_synopsis     .
data_I
_audit_creation_method     SHELXL-97
_chemical_name_systematic
;
N,N'-Bis[(<i>E</i>)-2-Benzylidenepropylidene]ethane-1,2-diamine
;
_chemical_name_common     ?
_chemical_formula_moiety     'C22 H24 N2'
_chemical_formula_sum     'C22 H24 N2'
_chemical_formula_iupac     'C22 H24 N2'
_chemical_formula_weight     316.43
_chemical_melting_point     ?
_symmetry_cell_setting     Triclinic
_symmetry_space_group_name_H-M     'P -1'
_symmetry_space_group_name_Hall     '-P 1'
loop_
    _symmetry_equiv_pos_as_xyz
    'x, y, z'
    '-x, -y, -z'
_cell_length_a     9.524(2)
_cell_length_b     9.576(2)
_cell_length_c     10.202(2)
_cell_angle_alpha     88.160(3)
_cell_angle_beta     76.865(2)
_cell_angle_gamma     78.651(3)
_cell_volume     888.3(3)
_cell_formula_units_Z     2
_cell_measurement_reflns_used     1031
_cell_measurement_theta_min     3.2
_cell_measurement_theta_max     28.0
_cell_measurement_temperature     100(2)
_exptl_crystal_description     Block
_exptl_crystal_colour     Colorless
_exptl_crystal_size_max     0.24
_exptl_crystal_size_mid     0.12
_exptl_crystal_size_min     0.08
_exptl_crystal_density_diffrn     1.183
_exptl_crystal_density_meas     ?
_exptl_crystal_density_method     'not measured'
_exptl_crystal_F_000     340
_exptl_absorpt_coefficient_mu     0.069
_exptl_absorpt_correction_type     None
_exptl_absorpt_process_details     ?
_exptl_absorpt_correction_T_min     ?
_exptl_absorpt_correction_T_max     ?
_diffrn_ambient_temperature     100(2)
_diffrn_radiation_type     MoK\a
_diffrn_radiation_wavelength     0.71073
_diffrn_radiation_source     'fine-focus sealed tube'
_diffrn_radiation_monochromator     graphite
_diffrn_measurement_device_type     'Bruker SMART APEX'
_diffrn_measurement_method     \w
_diffrn_detector_area_resol_mean     ?
_diffrn_reflns_number     4114
_diffrn_reflns_av_R_equivalents     0.0231
_diffrn_reflns_av_sigmaI/netI     0.0508
_diffrn_reflns_theta_min     2.05
_diffrn_reflns_theta_max     25.00
_diffrn_reflns_theta_full     25.00
_diffrn_measured_fraction_theta_max     0.959
_diffrn_measured_fraction_theta_full     0.959
_diffrn_reflns_limit_h_min     -11
_diffrn_reflns_limit_h_max     11
_diffrn_reflns_limit_k_min     -11
_diffrn_reflns_limit_k_max     7
_diffrn_reflns_limit_l_min     -12
_diffrn_reflns_limit_l_max     12
_diffrn_standards_number     0
_diffrn_standards_interval_count     0
_diffrn_standards_interval_time     0
_diffrn_standards_decay_%     0
_reflns_number_total     3015
_reflns_number_gt     2186
_reflns_threshold_expression     I>2\s(I)
_refine_ls_structure_factor_coef     Fsqd
_refine_ls_matrix_type     full
_refine_ls_R_factor_all     0.0915
_refine_ls_R_factor_gt     0.0689
_refine_ls_wR_factor_gt     0.2137
_refine_ls_wR_factor_ref     0.2278
_refine_ls_goodness_of_fit_ref     1.132
_refine_ls_restrained_S_all     1.132
_refine_ls_number_reflns     3015
_refine_ls_number_parameters     219
_refine_ls_number_restraints     0
_refine_ls_hydrogen_treatment     constr
_refine_ls_weighting_scheme     calc
_refine_ls_weighting_details
          'calc w=1/[\s^2^(Fo^2^)+(0.0966P)^2^+1.385P] where P=(Fo^2^+2Fc^2^)/3'
_atom_sites_solution_hydrogens     geom
_atom_sites_solution_primary     direct
_atom_sites_solution_secondary     difmap
_refine_ls_shift/su_max     0.001
_refine_ls_shift/su_mean     0.001
_refine_diff_density_max     0.343
_refine_diff_density_min     -0.305
_refine_ls_extinction_method     none
_refine_ls_extinction_coef     ?
loop_
    _atom_type_symbol
    _atom_type_description
    _atom_type_scat_dispersion_real
    _atom_type_scat_dispersion_imag
    _atom_type_scat_source
    'C' 'C' 0.0033 0.0016
                         'International Tables Vol C Tables 4.2.6.8 and 6.1.1.4'
    'H' 'H' 0.0000 0.0000
                         'International Tables Vol C Tables 4.2.6.8 and 6.1.1.4'
    'N' 'N' 0.0061 0.0033
                         'International Tables Vol C Tables 4.2.6.8 and 6.1.1.4'
_computing_data_collection     'APEX2 (Bruker, 2007)'
_computing_cell_refinement     'SAINT (Bruker, 2007)'
_computing_data_reduction     'SAINT (Bruker, 2007)'
_computing_structure_solution     'SHELXS97 (Sheldrick, 2008)'
_computing_structure_refinement     'SHELXL97 (Sheldrick, 2008)'
_computing_molecular_graphics     'X-SEED (Barbour, 2001)'
_computing_publication_material     'publCIF (Westrip, 2008)'
loop_
    _atom_site_type_symbol
    _atom_site_label
    _atom_site_fract_x
    _atom_site_fract_y
    _atom_site_fract_z
    _atom_site_U_iso_or_equiv
    _atom_site_adp_type
    _atom_site_calc_flag
    _atom_site_refinement_flags
    _atom_site_occupancy
    _atom_site_disorder_assembly
    _atom_site_disorder_group
    N N1 0.3982(3) 1.1256(3) 0.1398(3) 0.0221(7) Uani d . 1 . .
    N N2 0.3642(3) 0.5970(3) 0.1443(3) 0.0220(7) Uani d . 1 . .
    C C1 0.1158(4) 1.3426(4) 0.6498(4) 0.0242(8) Uani d . 1 . .
    H H1 0.0674 1.3700 0.5785 0.029 Uiso calc R 1 . .
    C C2 0.0423(4) 1.3777(4) 0.7810(4) 0.0268(9) Uani d . 1 . .
    H H2 -0.0567 1.4279 0.7993 0.032 Uiso calc R 1 . .
    C C3 0.1114(4) 1.3405(4) 0.8862(4) 0.0238(8) Uani d . 1 . .
    H H3 0.0597 1.3646 0.9762 0.029 Uiso calc R 1 . .
    C C4 0.2550(4) 1.2685(4) 0.8602(4) 0.0238(8) Uani d . 1 . .
    H H4 0.3026 1.2428 0.9322 0.029 Uiso calc R 1 . .
    C C5 0.3297(4) 1.2335(4) 0.7291(3) 0.0218(8) Uani d . 1 . .
    H H5 0.4296 1.1860 0.7118 0.026 Uiso calc R 1 . .
    C C6 0.2613(4) 1.2668(4) 0.6210(3) 0.0209(8) Uani d . 1 . .
    C C7 0.3478(4) 1.2169(4) 0.4872(3) 0.0211(8) Uani d . 1 . .
    H H7 0.4501 1.1871 0.4819 0.025 Uiso calc R 1 . .
    C C8 0.3067(4) 1.2062(4) 0.3699(3) 0.0198(8) Uani d . 1 . .
    C C9 0.1543(4) 1.2473(5) 0.3469(4) 0.0358(10) Uani d . 1 . .
    H H9A 0.0849 1.2137 0.4217 0.054 Uiso calc R 1 . .
    H H9B 0.1502 1.2039 0.2625 0.054 Uiso calc R 1 . .
    H H9C 0.1279 1.3512 0.3415 0.054 Uiso calc R 1 . .
    C C10 0.4227(4) 1.1443(4) 0.2552(3) 0.0209(8) Uani d . 1 . .
    H H10 0.5204 1.1169 0.2671 0.025 Uiso calc R 1 . .
    C C11 0.5216(4) 1.0601(4) 0.0345(3) 0.0224(8) Uani d . 1 . .
    H H11A 0.6070 1.0211 0.0738 0.027 Uiso calc R 1 . .
    H H11B 0.5500 1.1325 -0.0326 0.027 Uiso calc R 1 . .
    C C12 0.1872(4) 0.8841(4) 0.6385(4) 0.0234(8) Uani d . 1 . .
    H H12 0.1826 0.9391 0.5599 0.028 Uiso calc R 1 . .
    C C13 0.1387(4) 0.9502(4) 0.7643(4) 0.0235(8) Uani d . 1 . .
    H H13 0.1002 1.0497 0.7709 0.028 Uiso calc R 1 . .
    C C14 0.1461(4) 0.8727(4) 0.8798(4) 0.0252(8) Uani d . 1 . .
    H H14 0.1117 0.9184 0.9656 0.030 Uiso calc R 1 . .
    C C15 0.2040(4) 0.7277(4) 0.8698(4) 0.0238(8) Uani d . 1 . .
    H H15 0.2112 0.6740 0.9488 0.029 Uiso calc R 1 . .
    C C16 0.2510(4) 0.6617(4) 0.7450(4) 0.0224(8) Uani d . 1 . .
    H H16 0.2901 0.5622 0.7394 0.027 Uiso calc R 1 . .
    C C17 0.2427(3) 0.7372(4) 0.6261(3) 0.0188(8) Uani d . 1 . .
    C C18 0.2977(4) 0.6565(4) 0.4993(4) 0.0210(8) Uani d . 1 . .
    H H18 0.3495 0.5626 0.5085 0.025 Uiso calc R 1 . .
    C C19 0.2885(4) 0.6906(4) 0.3718(3) 0.0201(8) Uani d . 1 . .
    C C20 0.2131(4) 0.8296(4) 0.3247(4) 0.0260(9) Uani d . 1 . .
    H H20A 0.1151 0.8581 0.3833 0.039 Uiso calc R 1 . .
    H H20B 0.2041 0.8184 0.2320 0.039 Uiso calc R 1 . .
    H H20C 0.2711 0.9028 0.3282 0.039 Uiso calc R 1 . .
    C C21 0.3610(4) 0.5804(4) 0.2695(3) 0.0207(8) Uani d . 1 . .
    H H21 0.4084 0.4915 0.2977 0.025 Uiso calc R 1 . .
    C C22 0.4398(4) 0.4776(4) 0.0556(3) 0.0245(8) Uani d . 1 . .
    H H22A 0.3687 0.4421 0.0145 0.029 Uiso calc R 1 . .
    H H22B 0.4845 0.3993 0.1079 0.029 Uiso calc R 1 . .
loop_
    _atom_site_aniso_label
    _atom_site_aniso_U_11
    _atom_site_aniso_U_22
    _atom_site_aniso_U_33
    _atom_site_aniso_U_12
    _atom_site_aniso_U_13
    _atom_site_aniso_U_23
    N1 0.0217(15) 0.0204(16) 0.0237(17) -0.0038(12) -0.0043(13) -0.0017(12)
    N2 0.0225(15) 0.0213(16) 0.0224(17) -0.0058(12) -0.0041(12) 0.0005(12)
    C1 0.0238(18) 0.026(2) 0.0222(19) -0.0025(15) -0.0076(15) 0.0024(15)
    C2 0.0238(19) 0.027(2) 0.028(2) -0.0021(16) -0.0043(16) -0.0027(16)
    C3 0.0293(19) 0.0191(19) 0.0221(19) -0.0049(15) -0.0035(15) -0.0022(15)
    C4 0.030(2) 0.0163(18) 0.027(2) -0.0048(15) -0.0112(16) 0.0010(15)
    C5 0.0228(18) 0.0181(18) 0.026(2) -0.0040(15) -0.0085(15) 0.0012(15)
    C6 0.0238(18) 0.0178(18) 0.0226(19) -0.0077(14) -0.0054(15) 0.0012(14)
    C7 0.0198(17) 0.0186(18) 0.0239(19) -0.0034(14) -0.0031(15) -0.0003(15)
    C8 0.0233(18) 0.0190(18) 0.0191(18) -0.0075(15) -0.0062(15) 0.0033(14)
    C9 0.028(2) 0.053(3) 0.025(2) 0.0003(19) -0.0093(17) -0.0110(19)
    C10 0.0200(17) 0.0176(18) 0.026(2) -0.0054(14) -0.0064(15) 0.0046(14)
    C11 0.0220(18) 0.026(2) 0.0196(18) -0.0063(15) -0.0036(15) 0.0001(15)
    C12 0.0253(19) 0.023(2) 0.026(2) -0.0094(15) -0.0108(16) 0.0056(15)
    C13 0.0176(17) 0.0210(19) 0.031(2) -0.0011(14) -0.0054(15) -0.0033(15)
    C14 0.0189(18) 0.030(2) 0.0243(19) -0.0042(15) 0.0006(15) -0.0064(16)
    C15 0.0227(18) 0.030(2) 0.0179(18) -0.0043(16) -0.0046(15) 0.0036(15)
    C16 0.0208(17) 0.0196(19) 0.027(2) -0.0033(15) -0.0076(15) 0.0042(15)
    C17 0.0143(16) 0.0236(19) 0.0185(18) -0.0059(14) -0.0021(13) 0.0023(14)
    C18 0.0196(17) 0.0153(18) 0.028(2) -0.0020(14) -0.0057(15) 0.0013(14)
    C19 0.0190(17) 0.0210(19) 0.0215(19) -0.0072(14) -0.0043(14) 0.0018(14)
    C20 0.028(2) 0.0214(19) 0.025(2) 0.0013(16) -0.0037(16) 0.0007(16)
    C21 0.0236(18) 0.0176(18) 0.0222(19) -0.0061(15) -0.0059(14) 0.0014(14)
    C22 0.031(2) 0.0207(19) 0.0220(19) -0.0058(16) -0.0067(16) -0.0025(15)
loop_
    _geom_bond_atom_site_label_1
    _geom_bond_atom_site_label_2
    _geom_bond_site_symmetry_2
    _geom_bond_distance
    _geom_bond_publ_flag
    N1 C10 . 1.276(5) ?
    N1 C11 . 1.452(5) ?
    N2 C21 . 1.276(5) ?
    N2 C22 . 1.446(5) ?
    C1 C2 . 1.380(5) ?
    C1 C6 . 1.403(5) ?
    C1 H1 . 0.9500 ?
    C2 C3 . 1.384(5) ?
    C2 H2 . 0.9500 ?
    C3 C4 . 1.375(5) ?
    C3 H3 . 0.9500 ?
    C4 C5 . 1.382(5) ?
    C4 H4 . 0.9500 ?
    C5 C6 . 1.401(5) ?
    C5 H5 . 0.9500 ?
    C6 C7 . 1.465(5) ?
    C7 C8 . 1.354(5) ?
    C7 H7 . 0.9500 ?
    C8 C10 . 1.463(5) ?
    C8 C9 . 1.497(5) ?
    C9 H9A . 0.9800 ?
    C9 H9B . 0.9800 ?
    C9 H9C . 0.9800 ?
    C10 H10 . 0.9500 ?
    C11 C11 2_675 1.536(7) ?
    C11 H11A . 0.9900 ?
    C11 H11B . 0.9900 ?
    C12 C13 . 1.389(5) ?
    C12 C17 . 1.401(5) ?
    C12 H12 . 0.9500 ?
    C13 C14 . 1.380(5) ?
    C13 H13 . 0.9500 ?
    C14 C15 . 1.388(5) ?
    C14 H14 . 0.9500 ?
    C15 C16 . 1.380(5) ?
    C15 H15 . 0.9500 ?
    C16 C17 . 1.401(5) ?
    C16 H16 . 0.9500 ?
    C17 C18 . 1.464(5) ?
    C18 C19 . 1.349(5) ?
    C18 H18 . 0.9500 ?
    C19 C21 . 1.462(5) ?
    C19 C20 . 1.502(5) ?
    C20 H20A . 0.9800 ?
    C20 H20B . 0.9800 ?
    C20 H20C . 0.9800 ?
    C21 H21 . 0.9500 ?
    C22 C22 2_665 1.534(7) ?
    C22 H22A . 0.9900 ?
    C22 H22B . 0.9900 ?
loop_
    _geom_angle_atom_site_label_1
    _geom_angle_atom_site_label_2
    _geom_angle_atom_site_label_3
    _geom_angle_site_symmetry_1
    _geom_angle_site_symmetry_3
    _geom_angle
    _geom_angle_publ_flag
    C10 N1 C11 . . 117.7(3) ?
    C21 N2 C22 . . 117.0(3) ?
    C2 C1 C6 . . 120.5(3) ?
    C2 C1 H1 . . 119.8 ?
    C6 C1 H1 . . 119.8 ?
    C1 C2 C3 . . 120.7(3) ?
    C1 C2 H2 . . 119.7 ?
    C3 C2 H2 . . 119.7 ?
    C4 C3 C2 . . 119.9(3) ?
    C4 C3 H3 . . 120.0 ?
    C2 C3 H3 . . 120.0 ?
    C3 C4 C5 . . 119.8(3) ?
    C3 C4 H4 . . 120.1 ?
    C5 C4 H4 . . 120.1 ?
    C4 C5 C6 . . 121.4(3) ?
    C4 C5 H5 . . 119.3 ?
    C6 C5 H5 . . 119.3 ?
    C5 C6 C1 . . 117.6(3) ?
    C5 C6 C7 . . 116.9(3) ?
    C1 C6 C7 . . 125.5(3) ?
    C8 C7 C6 . . 131.0(3) ?
    C8 C7 H7 . . 114.5 ?
    C6 C7 H7 . . 114.5 ?
    C7 C8 C10 . . 116.5(3) ?
    C7 C8 C9 . . 126.6(3) ?
    C10 C8 C9 . . 116.9(3) ?
    C8 C9 H9A . . 109.5 ?
    C8 C9 H9B . . 109.5 ?
    H9A C9 H9B . . 109.5 ?
    C8 C9 H9C . . 109.5 ?
    H9A C9 H9C . . 109.5 ?
    H9B C9 H9C . . 109.5 ?
    N1 C10 C8 . . 122.7(3) ?
    N1 C10 H10 . . 118.6 ?
    C8 C10 H10 . . 118.6 ?
    N1 C11 C11 . 2_675 109.5(3) ?
    N1 C11 H11A . . 109.8 ?
    C11 C11 H11A 2_675 . 109.8 ?
    N1 C11 H11B . . 109.8 ?
    C11 C11 H11B 2_675 . 109.8 ?
    H11A C11 H11B . . 108.2 ?
    C13 C12 C17 . . 120.8(3) ?
    C13 C12 H12 . . 119.6 ?
    C17 C12 H12 . . 119.6 ?
    C14 C13 C12 . . 120.6(3) ?
    C14 C13 H13 . . 119.7 ?
    C12 C13 H13 . . 119.7 ?
    C13 C14 C15 . . 119.6(3) ?
    C13 C14 H14 . . 120.2 ?
    C15 C14 H14 . . 120.2 ?
    C16 C15 C14 . . 119.8(3) ?
    C16 C15 H15 . . 120.1 ?
    C14 C15 H15 . . 120.1 ?
    C15 C16 C17 . . 121.8(3) ?
    C15 C16 H16 . . 119.1 ?
    C17 C16 H16 . . 119.1 ?
    C12 C17 C16 . . 117.3(3) ?
    C12 C17 C18 . . 125.6(3) ?
    C16 C17 C18 . . 117.1(3) ?
    C19 C18 C17 . . 132.0(3) ?
    C19 C18 H18 . . 114.0 ?
    C17 C18 H18 . . 114.0 ?
    C18 C19 C21 . . 116.0(3) ?
    C18 C19 C20 . . 126.8(3) ?
    C21 C19 C20 . . 117.2(3) ?
    C19 C20 H20A . . 109.5 ?
    C19 C20 H20B . . 109.5 ?
    H20A C20 H20B . . 109.5 ?
    C19 C20 H20C . . 109.5 ?
    H20A C20 H20C . . 109.5 ?
    H20B C20 H20C . . 109.5 ?
    N2 C21 C19 . . 123.5(3) ?
    N2 C21 H21 . . 118.2 ?
    C19 C21 H21 . . 118.2 ?
    N2 C22 C22 . 2_665 110.4(4) ?
    N2 C22 H22A . . 109.6 ?
    C22 C22 H22A 2_665 . 109.6 ?
    N2 C22 H22B . . 109.6 ?
    C22 C22 H22B 2_665 . 109.6 ?
    H22A C22 H22B . . 108.1 ?
loop_
    _geom_torsion_atom_site_label_1
    _geom_torsion_atom_site_label_2
    _geom_torsion_atom_site_label_3
    _geom_torsion_atom_site_label_4
    _geom_torsion_site_symmetry_1
    _geom_torsion_site_symmetry_2
    _geom_torsion_site_symmetry_3
    _geom_torsion_site_symmetry_4
    _geom_torsion
    _geom_torsion_publ_flag
    C6 C1 C2 C3 . . . . 0.9(6) ?
    C1 C2 C3 C4 . . . . 0.4(6) ?
    C2 C3 C4 C5 . . . . 0.0(5) ?
    C3 C4 C5 C6 . . . . -1.6(5) ?
    C4 C5 C6 C1 . . . . 2.8(5) ?
    C4 C5 C6 C7 . . . . -176.2(3) ?
    C2 C1 C6 C5 . . . . -2.4(5) ?
    C2 C1 C6 C7 . . . . 176.5(3) ?
    C5 C6 C7 C8 . . . . 165.1(4) ?
    C1 C6 C7 C8 . . . . -13.8(6) ?
    C6 C7 C8 C10 . . . . -177.0(3) ?
    C6 C7 C8 C9 . . . . 1.1(6) ?
    C11 N1 C10 C8 . . . . -178.6(3) ?
    C7 C8 C10 N1 . . . . 178.6(3) ?
    C9 C8 C10 N1 . . . . 0.2(5) ?
    C10 N1 C11 C11 . . . 2_675 131.7(4) ?
    C17 C12 C13 C14 . . . . 0.8(5) ?
    C12 C13 C14 C15 . . . . 0.7(5) ?
    C13 C14 C15 C16 . . . . -1.2(5) ?
    C14 C15 C16 C17 . . . . 0.2(5) ?
    C13 C12 C17 C16 . . . . -1.8(5) ?
    C13 C12 C17 C18 . . . . -179.5(3) ?
    C15 C16 C17 C12 . . . . 1.3(5) ?
    C15 C16 C17 C18 . . . . 179.2(3) ?
    C12 C17 C18 C19 . . . . -12.3(6) ?
    C16 C17 C18 C19 . . . . 169.9(4) ?
    C17 C18 C19 C21 . . . . 178.9(3) ?
    C17 C18 C19 C20 . . . . -0.6(6) ?
    C22 N2 C21 C19 . . . . -179.8(3) ?
    C18 C19 C21 N2 . . . . -178.9(3) ?
    C20 C19 C21 N2 . . . . 0.6(5) ?
    C21 N2 C22 C22 . . . 2_665 -124.0(4) ?
