# Supplementary material for: N,N′-Bis[(E)-2-Benzyl­idenepropylidene]ethane-1,2-diamine
Source: Acta Crystallogr Sect E Struct Rep Online. 2008 Aug 16;64(Pt 9):o1771. doi: 10.1107/S1600536808025919 (PMC2960613; doi:10.1107/S1600536808025919)
Supplement: Supplementary file 2 [file e-64-o1771-Isup2.hkl]

# 
# h,k,l, Fc-squared, Fo-squared, sigma(Fo-squared) and status flag 
# 
data_I
_shelx_title '  P-1' 
_shelx_refln_list_code          4 
_shelx_F_calc_maximum      164.51 
_exptl_crystal_F_000       340.00 
_reflns_d_resolution_high  0.8409 
 
loop_ 
 _symmetry_equiv_pos_as_xyz 
 'x, y, z' 
 '-x, -y, -z' 
 
_cell_length_a     9.5241 
_cell_length_b     9.5759 
_cell_length_c    10.2019 
_cell_angle_alpha  88.160 
_cell_angle_beta   76.865 
_cell_angle_gamma  78.651 
 
_shelx_F_squared_multiplier     1.000 
 
loop_ 
 _refln_index_h 
 _refln_index_k 
 _refln_index_l 
 _refln_F_squared_calc 
 _refln_F_squared_meas 
 _refln_F_squared_sigma 
 _refln_observed_status 
   1   0   0      525.53      461.28      7.76 o 
   2   0   0     4306.48     5786.18     79.61 o 
   3   0   0       21.88       16.24      2.17 o 
   4   0   0      209.23      230.61      5.29 o 
   5   0   0       22.47       42.74      2.92 o 
   6   0   0        6.66       17.05      2.44 o 
   7   0   0       28.92       25.44      3.15 o 
   8   0   0       50.12       56.60      4.32 o 
   9   0   0        1.19        3.01      2.59 o 
  10   0   0       31.26       37.63      7.79 o 
 -10   1   0       92.16      113.40     10.65 o 
  -9   1   0        5.79       10.00      5.79 o 
  -8   1   0        6.08        8.48      3.80 o 
  -7   1   0        6.33       12.73      4.33 o 
  -6   1   0        9.61       19.18      2.57 o 
  -5   1   0        5.04        5.37      1.68 o 
  -4   1   0      258.19      267.10      5.64 o 
  -3   1   0       26.97       31.04      1.97 o 
  -2   1   0      115.28      119.03      4.82 o 
  -1   1   0        6.35        5.57      1.33 o 
   0   1   0       46.84       35.48      0.97 o 
   1   1   0        0.31       -2.57      1.71 o 
   2   1   0      315.55      267.20      6.64 o 
   3   1   0     7334.24     6568.79     91.35 o 
   4   1   0      580.37      569.85     12.72 o 
   5   1   0      142.74      122.93      6.00 o 
   6   1   0      360.55      357.53     11.05 o 
   7   1   0       64.55       69.23      6.70 o 
   8   1   0       52.25       54.95      4.48 o 
   9   1   0        4.52        4.28      2.86 o 
  10   1   0        5.84        6.21      3.50 o 
 -10   2   0       13.15        9.43      5.98 o 
  -9   2   0       67.16       52.49      7.76 o 
  -8   2   0       10.92       19.48      5.72 o 
  -7   2   0       50.08       57.63      4.01 o 
  -6   2   0      138.95      120.51      6.86 o 
  -5   2   0       31.89       38.53      2.79 o 
  -4   2   0       10.24       38.76      5.83 o 
  -3   2   0      412.66      426.65      6.80 o 
  -2   2   0      275.48      444.11     10.24 o 
  -1   2   0       14.18       12.01      1.74 o 
   0   2   0     4718.47     4767.08     70.55 o 
   1   2   0      726.98     1046.09     11.89 o 
   2   2   0    27063.54    23813.81    327.76 o 
   3   2   0        0.32        0.14      1.71 o 
   4   2   0     1317.23     1190.15     22.24 o 
   5   2   0      119.56      108.38      6.12 o 
   6   2   0        6.80        5.64      2.88 o 
   7   2   0       20.23       17.57      4.02 o 
   8   2   0       16.18       16.91      4.26 o 
   9   2   0        9.20       14.84      3.54 o 
  10   2   0       11.07       14.35      6.85 o 
  11   2   0       25.14       29.26      6.66 o 
  -9   3   0      202.07      172.61     11.67 o 
  -8   3   0      176.10      179.06     11.26 o 
  -7   3   0       20.73       24.34      5.38 o 
  -6   3   0        9.92       13.58      2.42 o 
  -5   3   0        3.10        2.68      1.79 o 
  -4   3   0        2.65        2.97      1.88 o 
  -3   3   0       38.50       45.41      4.45 o 
  -2   3   0        4.22        6.79      2.48 o 
  -1   3   0      131.02      123.48      5.57 o 
   0   3   0       43.27       51.01      2.12 o 
   1   3   0     7021.61     6535.49     52.56 o 
   2   3   0      690.64      676.23      8.94 o 
   3   3   0        0.13        2.83      1.86 o 
   4   3   0      656.61      615.41     14.79 o 
   5   3   0     2966.98     2762.63     45.75 o 
   6   3   0      239.96      237.86      9.98 o 
   7   3   0       80.35       81.87      6.93 o 
   8   3   0       99.60      105.62      8.00 o 
   9   3   0       90.17       94.50      8.17 o 
  10   3   0       48.28       52.72      6.93 o 
  11   3   0        8.86        2.26      3.74 o 
  -9   4   0       53.99       60.58      8.24 o 
  -8   4   0       35.14       23.12      6.00 o 
  -7   4   0      109.59       95.69      8.41 o 
  -6   4   0      188.42      219.57     10.95 o 
  -5   4   0      129.54      136.09      4.71 o 
  -4   4   0      278.47      293.70     11.22 o 
  -3   4   0       71.66       89.18      6.26 o 
  -1   4   0      554.33      546.40     13.10 o 
   0   4   0      220.88      226.49      6.31 o 
   1   4   0      100.49      106.61      3.02 o 
   2   4   0     1508.04     2432.22     26.66 o 
   3   4   0       27.99       26.31      1.84 o 
   4   4   0      347.38      343.78     11.26 o 
   5   4   0        0.15        7.05      3.10 o 
   6   4   0      176.11      154.22      8.53 o 
   7   4   0      177.36      161.91      9.29 o 
   8   4   0       34.09       24.36      5.12 o 
   9   4   0        1.66        2.69      3.72 o 
  10   4   0       39.69       51.63      7.38 o 
  -8   5   0        2.50       16.53      5.55 o 
  -7   5   0       25.40       28.82      6.38 o 
  -6   5   0       54.85       51.03      6.74 o 
  -5   5   0        0.05       -4.45      3.60 o 
  -4   5   0       20.35       20.36      4.60 o 
  -3   5   0       33.72       31.55      4.81 o 
  -2   5   0        0.15       -0.21      2.95 o 
  -1   5   0       76.51       73.78      5.50 o 
   0   5   0       46.03       70.52      3.49 o 
   2   5   0      257.25      259.02     11.74 o 
   3   5   0     3506.60     3512.81    109.45 o 
   4   5   0      470.45      453.43     13.84 o 
   5   5   0        4.99        9.07      3.45 o 
   6   5   0      391.00      381.65     13.93 o 
   7   5   0      497.84      479.81     16.53 o 
   8   5   0       21.59       30.41      5.67 o 
   9   5   0       31.63       41.75      6.64 o 
  10   5   0        0.32        3.00      4.67 o 
  -8   6   0       65.64       64.27      8.57 o 
  -7   6   0      339.50      297.32     14.41 o 
  -6   6   0       43.69       53.42      7.24 o 
  -5   6   0      127.86      124.64      9.07 o 
  -4   6   0      153.73      136.22      9.14 o 
  -3   6   0      132.93      146.29      8.95 o 
  -2   6   0      303.52      292.96     11.22 o 
  -1   6   0      199.67      192.99      8.84 o 
   0   6   0       41.40       53.39      3.50 o 
   1   6   0       13.08       20.83      2.66 o 
   2   6   0       44.36       39.44      4.67 o 
   3   6   0        0.01       -0.33      2.57 o 
   4   6   0      197.63      192.49      9.50 o 
   5   6   0       12.61        9.84      3.95 o 
   6   6   0      208.29      197.75     10.60 o 
   7   6   0        0.06        4.43      4.07 o 
   8   6   0       14.51       12.50      4.83 o 
   9   6   0       64.29       70.42      8.50 o 
  10   6   0       68.26       70.23      8.93 o 
  -7   7   0        6.19        2.69      4.95 o 
  -6   7   0       22.66       17.05      5.81 o 
  -5   7   0       93.78       87.64      8.79 o 
  -4   7   0       16.54       15.65      5.26 o 
  -3   7   0       44.92       51.65      6.64 o 
  -2   7   0       16.63        4.33      3.86 o 
  -1   7   0      145.58      129.62      8.31 o 
   0   7   0        2.43        3.55      3.52 o 
   1   7   0        2.07        3.25      2.92 o 
   2   7   0       93.89      135.43      7.95 o 
   3   7   0      183.57      173.89      9.36 o 
   4   7   0      100.84       98.21      7.74 o 
   5   7   0      761.17      741.56     21.12 o 
   6   7   0      156.49      162.63     10.26 o 
   7   7   0        2.22        2.33      3.74 o 
   8   7   0      148.52      133.84     10.41 o 
   9   7   0       17.66       15.10      5.86 o 
  -6   8   0       39.12       34.13      7.29 o 
  -5   8   0      416.86      387.77     16.81 o 
  -4   8   0        4.72        3.81      4.50 o 
  -3   8   0      129.52      120.93      9.00 o 
  -2   8   0        0.19        1.14      3.76 o 
  -1   8   0       67.46       81.28      7.76 o 
   0   8   0       89.80       89.35      7.81 o 
   1   8   0      166.02      178.33      6.69 o 
   2   8   0        2.52        3.43      3.48 o 
   3   8   0      126.52      118.95      8.41 o 
   4   8   0        0.36        2.00      3.41 o 
   5   8   0       20.79       26.65      5.57 o 
   6   8   0        8.46       14.96      4.98 o 
   7   8   0       26.92       33.60      6.45 o 
   8   8   0      182.59      166.99     11.98 o 
   9   8   0        2.47        9.41      5.33 o 
  -4   9   0      103.10      109.55      9.88 o 
  -3   9   0      231.51      201.49     11.93 o 
  -2   9   0      107.97      113.93      9.57 o 
  -1   9   0       46.71       61.11      7.67 o 
   0   9   0        3.61        3.95      3.86 o 
   1   9   0       59.08       68.63      7.26 o 
   2   9   0       29.33       34.08      5.62 o 
   4   9   0      133.58      129.41      9.45 o 
   5   9   0       95.48       95.50      9.07 o 
   6   9   0       19.54        8.69      5.12 o 
   7   9   0       52.85       48.70      7.74 o 
   8   9   0       26.94       18.12      6.36 o 
  -3  10   0      108.37      100.31     10.00 o 
  -2  10   0        0.72        5.45      4.95 o 
  -1  10   0       24.23       20.22      5.86 o 
   0  10   0       99.41       84.11      8.60 o 
   2  10   0        8.10        1.31      4.02 o 
   3  10   0       35.20       47.56      6.98 o 
   4  10   0        0.13       -4.64      3.72 o 
   5  10   0       90.54      129.93     10.57 o 
   6  10   0       16.44       20.29      6.14 o 
   7  10   0       29.15       40.17      7.76 o 
   0  11   0       43.15       43.01      7.64 o 
   3  11   0        4.29        3.12      4.67 o 
   4  11   0      140.31      129.38     10.74 o 
  -4 -11   1        1.18       17.24      5.83 o 
  -3 -11   1        4.19       -0.10      4.60 o 
  -6 -10   1      142.13      136.43     11.31 o 
  -5 -10   1       12.45       10.50      5.24 o 
  -4 -10   1      159.40      134.55     10.53 o 
  -3 -10   1       11.71       11.84      5.05 o 
   0 -10   1       11.64       21.69      5.22 o 
   1 -10   1       56.41       50.53      7.05 o 
   2 -10   1        6.48        3.88      4.26 o 
   3 -10   1        0.14       -0.62      4.48 o 
  -8  -9   1      185.06      159.82     12.45 o 
  -7  -9   1        8.18       16.24      5.86 o 
  -6  -9   1      105.35      126.10     10.43 o 
  -5  -9   1      187.86      167.22     11.29 o 
  -4  -9   1       17.42       17.72      5.29 o 
  -3  -9   1       91.26       87.35      8.26 o 
  -2  -9   1       38.95       41.63      6.33 o 
   0  -9   1        0.09        3.19      3.43 o 
   1  -9   1        9.59        6.12      4.07 o 
   2  -9   1       19.49       16.27      4.88 o 
   3  -9   1        3.91        2.17      3.98 o 
   4  -9   1       40.51       44.75      6.93 o 
   5  -9   1       72.85       77.28      8.67 o 
  -8  -8   1        0.98        0.05      4.48 o 
  -7  -8   1       18.37       31.41      6.45 o 
  -6  -8   1       50.75       63.42      7.91 o 
  -5  -8   1        3.03        3.83      4.12 o 
  -4  -8   1      492.47      477.50     17.07 o 
  -3  -8   1      159.04      164.08      6.92 o 
  -2  -8   1       21.33       19.99      4.24 o 
   0  -8   1        0.62        6.95      3.60 o 
   1  -8   1      106.58      102.85      7.91 o 
   2  -8   1       42.56       44.68      6.03 o 
   3  -8   1      163.68      143.31      9.19 o 
   4  -8   1        0.09        1.12      3.57 o 
   5  -8   1        0.20        3.88      4.45 o 
   6  -8   1       28.53       24.70      6.38 o 
  -9  -7   1        6.19        3.57      5.10 o 
  -8  -7   1        0.13        5.33      4.57 o 
  -7  -7   1       25.44       30.51      6.05 o 
  -6  -7   1      114.58      116.95      9.14 o 
  -5  -7   1       17.17       19.31      4.98 o 
  -4  -7   1       46.03       47.06      3.53 o 
  -3  -7   1     1364.73     1313.14     18.87 o 
  -2  -7   1       92.12      134.21      5.40 o 
  -1  -7   1       47.74       51.97      3.93 o 
   0  -7   1       60.81       71.68      4.48 o 
   1  -7   1       36.39       38.63      5.22 o 
   2  -7   1        1.23        4.76      3.48 o 
   3  -7   1       41.47       39.96      5.62 o 
   4  -7   1       28.15       19.43      4.98 o 
   5  -7   1       11.63        9.72      4.50 o 
   6  -7   1        0.07        1.93      4.26 o 
   7  -7   1       18.99       17.46      5.83 o 
 -10  -6   1       23.60       16.96      6.29 o 
  -9  -6   1       32.80       43.99      7.31 o 
  -8  -6   1       22.56       15.41      5.52 o 
  -7  -6   1      158.29      152.77     10.26 o 
  -6  -6   1        9.80       17.17      4.88 o 
  -5  -6   1        2.94        4.83      3.55 o 
  -4  -6   1        1.14        0.04      1.55 o 
  -3  -6   1       80.06       73.20      4.52 o 
  -2  -6   1      566.33      521.18      9.91 o 
  -1  -6   1      512.36      503.49      9.76 o 
   0  -6   1      264.72      263.27      6.99 o 
   1  -6   1      136.49      148.20      5.58 o 
   2  -6   1       98.76      124.03      7.75 o 
   3  -6   1       23.61       34.01      5.33 o 
   4  -6   1       47.29       45.94      6.22 o 
   5  -6   1      276.86      255.17     11.84 o 
   6  -6   1        0.63        7.48      4.24 o 
   7  -6   1        0.00       -1.57      4.10 o 
   8  -6   1       42.46       32.77      6.55 o 
 -10  -5   1        6.70        3.24      4.86 o 
  -9  -5   1        0.00        4.69      4.41 o 
  -8  -5   1       29.30       21.48      5.38 o 
  -7  -5   1        3.39        0.81      3.60 o 
  -6  -5   1       59.82       62.47      6.74 o 
  -5  -5   1      236.15      235.95      7.49 o 
  -4  -5   1        4.11        3.71      1.48 o 
  -3  -5   1      542.10      517.94      8.91 o 
  -2  -5   1        7.10        2.91      1.65 o 
  -1  -5   1     3276.12     3168.37     40.38 o 
   0  -5   1       84.07       75.95      6.79 o 
   1  -5   1       12.29       21.99      2.64 o 
   2  -5   1        7.28       11.10      2.31 o 
   3  -5   1        3.17        3.64      3.00 o 
   4  -5   1        4.38        8.62      3.79 o 
   5  -5   1        9.57       15.60      4.64 o 
   6  -5   1        0.01       -3.41      3.72 o 
   7  -5   1        2.95        0.31      4.10 o 
   8  -5   1       53.89       55.68      7.69 o 
 -10  -4   1        0.73        0.36      4.41 o 
  -9  -4   1       49.76       53.32      7.03 o 
  -8  -4   1       15.09       21.15      5.17 o 
  -7  -4   1        6.83        5.24      4.10 o 
  -6  -4   1        0.32        3.83      3.41 o 
  -5  -4   1      314.39      299.85      8.00 o 
  -4  -4   1       38.59       45.80      2.81 o 
  -3  -4   1        2.15        7.93      1.55 o 
  -2  -4   1     1202.62     1145.97     14.73 o 
  -1  -4   1      731.92      679.10     10.17 o 
   0  -4   1        0.06       -1.21      3.69 o 
   1  -4   1      614.08      617.64      9.88 o 
   2  -4   1     1898.70     1753.29     21.67 o 
   3  -4   1      477.99      624.40     11.02 o 
   4  -4   1      382.04      458.05     13.43 o 
   5  -4   1       84.87       90.28      4.38 o 
   6  -4   1       66.80       66.03      5.38 o 
   7  -4   1      290.08      271.60     12.19 o 
   8  -4   1       14.24       22.81      5.48 o 
   9  -4   1        0.11        2.26      4.52 o 
 -10  -3   1       45.45       43.35      5.13 o 
  -9  -3   1       73.45       81.02      7.83 o 
  -8  -3   1        3.04        3.48      3.64 o 
  -7  -3   1       14.71       12.41      4.10 o 
  -6  -3   1        9.61        4.83      3.12 o 
  -5  -3   1       53.20       63.53      3.20 o 
  -4  -3   1      176.82      175.63      8.88 o 
  -3  -3   1      711.21      624.98      8.82 o 
  -2  -3   1       70.47       59.57      2.81 o 
  -1  -3   1     2760.21     2426.74     26.07 o 
   0  -3   1       18.87       18.82      1.78 o 
   1  -3   1     1606.17     1446.14     17.15 o 
   2  -3   1        1.07        0.06      1.32 o 
   3  -3   1        4.30       -0.15      2.54 o 
   4  -3   1       10.28        8.31      3.07 o 
   5  -3   1       27.01       32.01      2.86 o 
   6  -3   1       48.16       53.48      4.25 o 
   7  -3   1       29.57       23.23      3.10 o 
   8  -3   1        0.97       -4.33      3.57 o 
   9  -3   1        4.58        3.43      4.86 o 
  10  -3   1       79.91      104.28     10.57 o 
 -10  -2   1        8.89        4.63      3.42 o 
  -9  -2   1        8.58        7.28      3.17 o 
  -8  -2   1       11.17       11.67      3.42 o 
  -7  -2   1       59.36       57.87      5.79 o 
  -6  -2   1       15.59       15.10      3.48 o 
  -5  -2   1       25.71       21.03      3.48 o 
  -4  -2   1      126.06      132.48      6.31 o 
  -3  -2   1       14.27       17.09      1.48 o 
  -2  -2   1      105.33      223.76      5.26 o 
  -1  -2   1        7.64        5.89      1.18 o 
   0  -2   1    13014.61    11702.91    114.92 o 
   1  -2   1     2444.84     2155.32     22.89 o 
   2  -2   1     1435.28     1360.56     16.07 o 
   3  -2   1      532.87      533.39      8.68 o 
   4  -2   1     2046.81     2146.86     24.30 o 
   5  -2   1      480.54      507.35      9.06 o 
   6  -2   1      201.35      210.46      6.26 o 
   7  -2   1      132.22      115.60      5.34 o 
   8  -2   1       76.71       73.05      4.73 o 
   9  -2   1      124.63      130.72     10.05 o 
  10  -2   1       21.09       20.17      6.53 o 
 -10  -1   1       55.41       64.37      9.10 o 
  -9  -1   1       70.93       60.43      4.95 o 
  -8  -1   1        0.91       15.41      3.79 o 
  -7  -1   1      163.04      149.22      5.98 o 
  -6  -1   1       13.86       48.46      5.69 o 
  -5  -1   1       88.31       92.83      5.45 o 
  -4  -1   1        1.04        3.21      1.83 o 
  -3  -1   1      625.45      537.20     11.50 o 
  -2  -1   1       75.81       53.75      3.50 o 
  -1  -1   1      223.54      193.91      3.32 o 
   0  -1   1        3.84        2.45      0.90 o 
   1  -1   1       48.90       41.19      1.58 o 
   2  -1   1       25.28       46.74      4.33 o 
   3  -1   1     1325.49     1752.21     16.02 o 
   4  -1   1        0.97        2.65      1.39 o 
   5  -1   1        0.16       -2.05      1.37 o 
   6  -1   1        0.21        3.44      1.92 o 
   7  -1   1      126.89      114.71      5.27 o 
   8  -1   1       17.49       25.46      3.45 o 
   9  -1   1       55.57       64.91      4.83 o 
  10  -1   1        5.91        5.22      5.41 o 
 -10   0   1       30.07       30.36      7.57 o 
  -8   0   1       52.32       56.43     12.06 o 
  -7   0   1        0.26        2.16      4.00 o 
  -6   0   1       14.13       15.68      3.81 o 
  -5   0   1        0.68       -1.10      1.44 o 
  -4   0   1      243.50      218.49      5.17 o 
  -3   0   1        1.19        2.27      1.20 o 
  -2   0   1      126.53      474.93      6.68 o 
  -1   0   1     1486.69     1258.25     13.42 o 
   0   0   1       75.10       60.49      1.93 o 
   1   0   1       71.70       60.49      2.07 o 
   2   0   1    14047.38    13121.33    250.77 o 
   3   0   1     2382.51     2144.82     22.92 o 
   4   0   1        0.14        1.98      1.74 o 
   5   0   1      595.49      659.68     14.69 o 
   6   0   1      189.29      176.53      7.31 o 
   7   0   1       46.10       45.57      3.88 o 
   8   0   1        4.93       11.60      2.90 o 
   9   0   1      119.25       93.09      5.55 o 
  10   0   1       11.77       17.06      3.56 o 
 -10   1   1       40.86       51.99      8.43 o 
  -9   1   1      132.20      133.22     10.81 o 
  -8   1   1      167.48      178.56     11.31 o 
  -7   1   1      189.24      168.10      6.11 o 
  -6   1   1        4.62       39.40      3.22 o 
  -5   1   1       99.36       80.25      3.64 o 
  -4   1   1       78.39       74.63      3.12 o 
  -3   1   1       38.60       44.82      2.85 o 
  -2   1   1       15.45       20.92      1.50 o 
  -1   1   1        9.05        6.83      1.83 o 
   0   1   1        0.46        0.89      0.48 o 
   1   1   1      103.41       88.33      3.00 o 
   2   1   1        3.83        4.67      1.74 o 
   3   1   1     2932.31     2617.96     27.20 o 
   4   1   1       15.84       23.84      3.02 o 
   5   1   1     3965.02     3628.31     55.30 o 
   6   1   1        1.11        5.60      2.55 o 
   7   1   1       86.23       88.11      6.33 o 
   8   1   1        0.44        1.07      3.05 o 
   9   1   1       94.08       83.14      5.45 o 
  10   1   1        6.88       10.47      3.64 o 
  11   1   1       12.50       10.01      3.75 o 
 -10   2   1       11.66       11.88      6.24 o 
  -9   2   1       47.95       55.68      8.34 o 
  -8   2   1      115.55      116.88      9.62 o 
  -7   2   1      223.92      186.32     10.79 o 
  -6   2   1      425.28      399.38     11.76 o 
  -5   2   1        4.63        8.81      3.82 o 
  -4   2   1      405.91      488.67      7.90 o 
  -3   2   1       85.99       82.59      2.72 o 
  -2   2   1      973.12      966.86     18.24 o 
  -1   2   1      215.99      161.96      6.07 o 
   1   2   1     1026.90      896.86     10.89 o 
   3   2   1      175.80      143.62      5.69 o 
   4   2   1     1928.51     1778.12     30.03 o 
   5   2   1      398.20      373.72     11.07 o 
   6   2   1      875.15      694.78     17.00 o 
   7   2   1      193.88      192.80      9.14 o 
   8   2   1       82.34       80.47      6.98 o 
   9   2   1        8.02        3.50      3.64 o 
  10   2   1       18.40       22.34      4.08 o 
  11   2   1       29.88       28.61      9.57 o 
  -9   3   1       10.48       14.26      5.69 o 
  -8   3   1       11.15        8.64      5.14 o 
  -7   3   1       69.46       58.63      7.33 o 
  -6   3   1      125.25      107.81      8.76 o 
  -5   3   1       63.01       56.68      4.12 o 
  -4   3   1        0.36        6.88      1.41 o 
  -3   3   1        1.20       -0.90      1.66 o 
  -2   3   1       26.63       23.65      3.41 o 
  -1   3   1        8.99        9.22      2.71 o 
   0   3   1       20.95       20.94      5.93 o 
   1   3   1     1605.88     1416.30     17.83 o 
   2   3   1      368.57      369.77      9.34 o 
   3   3   1      285.91      266.65      8.24 o 
   4   3   1      173.83      171.06      7.10 o 
   5   3   1      892.45     1302.91     25.46 o 
   6   3   1       31.35       25.65      4.02 o 
   7   3   1     1909.27     1699.44     33.32 o 
   8   3   1        0.18       -1.76      3.12 o 
   9   3   1      198.74      189.13     10.55 o 
  10   3   1       14.82       25.43      5.60 o 
  11   3   1       12.46       12.38      4.04 o 
  -9   4   1        0.06       -5.19      4.41 o 
  -8   4   1       14.28       36.05      6.64 o 
  -7   4   1      285.26      257.74     12.81 o 
  -6   4   1      218.87      232.09     11.62 o 
  -5   4   1      315.74      290.25     12.22 o 
  -4   4   1      676.75      625.06     24.76 o 
  -3   4   1        5.59       10.26      3.52 o 
  -2   4   1      652.74      639.46     15.79 o 
  -1   4   1        0.18       -1.31      2.48 o 
   0   4   1      456.89      428.23     10.63 o 
   1   4   1        7.98        8.63      1.81 o 
   2   4   1      341.72      363.10      9.98 o 
   3   4   1       15.00       17.81      3.00 o 
   5   4   1       16.19       13.41      3.41 o 
   6   4   1       11.02       10.14      3.50 o 
   7   4   1       17.37       16.07      4.48 o 
   8   4   1      588.19      492.50     16.74 o 
   9   4   1       17.21       23.65      5.36 o 
  10   4   1      192.53      151.96     10.45 o 
  11   4   1        0.64       -2.64      3.93 o 
  -8   5   1       17.69       16.15      6.17 o 
  -7   5   1       31.90       25.41      6.48 o 
  -6   5   1        3.46       10.19      4.74 o 
  -5   5   1        0.13        1.95      4.02 o 
  -4   5   1        0.68        1.33      3.67 o 
  -3   5   1       79.04       81.40      7.05 o 
  -2   5   1        0.12       -0.05      2.93 o 
  -1   5   1       61.83       51.11      5.14 o 
   0   5   1      118.82      108.98      4.09 o 
   1   5   1      530.23      503.49     10.07 o 
   2   5   1      318.14      309.52      9.84 o 
   3   5   1      909.26     1155.04     23.24 o 
   4   5   1      290.66      273.34     10.34 o 
   5   5   1       95.54       88.26      6.55 o 
   6   5   1      146.87      228.98     10.55 o 
   7   5   1       61.83       64.82      6.76 o 
   8   5   1       88.21       81.37      7.69 o 
   9   5   1      322.38      265.82     13.10 o 
  10   5   1        7.52       12.24      5.00 o 
  -7   6   1        0.11       -1.52      4.26 o 
  -6   6   1        6.82        2.19      4.45 o 
  -5   6   1      506.29      492.27     17.46 o 
  -4   6   1      173.29      147.46      9.79 o 
  -3   6   1      325.10      318.68     13.00 o 
  -2   6   1      395.05      382.77     13.67 o 
  -1   6   1        7.94        3.14      3.45 o 
   0   6   1       65.58       89.10      4.09 o 
   1   6   1       56.33       60.56      3.77 o 
   2   6   1        5.60        7.03      2.79 o 
   3   6   1      170.94      176.68      8.43 o 
   4   6   1       26.27       29.67      4.64 o 
   5   6   1       39.43       41.87      5.45 o 
   6   6   1       15.78        9.05      3.93 o 
   7   6   1       59.50       66.73      7.24 o 
   8   6   1       72.33       68.11      7.74 o 
   9   6   1      139.87      116.76      9.72 o 
  10   6   1      113.57      110.86     10.31 o 
  -6   7   1        1.66        1.83      4.52 o 
  -5   7   1        1.08       -2.24      4.12 o 
  -4   7   1       17.53       26.70      6.07 o 
  -3   7   1       70.05       65.89      7.57 o 
  -2   7   1      193.78      171.87     10.07 o 
  -1   7   1      207.09      192.73     10.24 o 
   0   7   1       24.63       21.31      2.90 o 
   1   7   1       53.08       50.61      3.87 o 
   2   7   1        5.70        3.29      2.86 o 
   3   7   1      476.85      532.82     15.69 o 
   4   7   1      208.92      208.07     10.26 o 
   5   7   1      148.56      158.39      9.79 o 
   6   7   1       39.77       44.20      6.33 o 
   7   7   1       11.78       24.72      5.62 o 
   8   7   1       30.78       26.60      5.83 o 
   9   7   1        1.31       -4.48      3.88 o 
  10   7   1       53.28       54.18      8.34 o 
  -5   8   1        0.55        2.95      5.02 o 
  -4   8   1        0.15       -0.19      4.19 o 
  -3   8   1      302.49      297.39     13.79 o 
  -2   8   1       78.61       73.32      7.86 o 
  -1   8   1      250.46      214.85     11.36 o 
   0   8   1       69.69       69.51      7.60 o 
   1   8   1       18.69       17.35      3.06 o 
   2   8   1       73.22       74.56      6.69 o 
   3   8   1       15.72       18.81      4.57 o 
   4   8   1       51.81       55.92      6.57 o 
   5   8   1       95.76       87.45      8.05 o 
   6   8   1        0.50       -1.31      3.33 o 
   7   8   1       36.54       41.44      6.74 o 
   8   8   1        0.06        0.79      3.88 o 
   9   8   1       58.42       40.63      7.64 o 
  -4   9   1       30.09       42.82      7.43 o 
  -3   9   1        0.21       -0.67      4.29 o 
  -2   9   1       14.98       26.65      6.14 o 
  -1   9   1      140.22      143.34     10.34 o 
   0   9   1      289.71      257.84     13.00 o 
   1   9   1       81.25       77.22      7.11 o 
   2   9   1       94.18       91.97      7.45 o 
   3   9   1        4.02        9.55      4.07 o 
   4   9   1        6.44        9.17      4.24 o 
   5   9   1      162.68      147.79     10.14 o 
   6   9   1       36.92       40.53      6.79 o 
   7   9   1        2.45        5.00      4.67 o 
   8   9   1        1.39        4.02      4.76 o 
  -3  10   1        0.14       -2.36      4.38 o 
  -2  10   1        0.17        1.19      4.64 o 
  -1  10   1       46.47       50.11      7.81 o 
   0  10   1       24.14       25.12      6.26 o 
   1  10   1      135.64      131.50     10.29 o 
   2  10   1        0.01       -3.00      3.36 o 
   3  10   1       77.08       79.09      8.12 o 
   4  10   1      171.52      157.70     10.84 o 
   5  10   1        0.19       -2.79      4.00 o 
   6  10   1       52.43       37.56      7.17 o 
   7  10   1        3.74       -1.88      4.00 o 
   0  11   1       31.86       54.08      8.10 o 
   3  11   1        0.21       -0.29      3.74 o 
   4  11   1      166.62      172.08     11.76 o 
   5  11   1        5.79        5.02      4.93 o 
  -6 -10   2       24.72       28.46      7.19 o 
  -5 -10   2        3.17        2.19      4.60 o 
  -4 -10   2      219.17      226.71     13.79 o 
  -3 -10   2       55.66       64.16      8.43 o 
  -7  -9   2       34.16       38.72      7.69 o 
  -6  -9   2      140.00      141.60     11.55 o 
  -5  -9   2        1.95       -4.43      3.62 o 
  -4  -9   2      221.16      213.02     12.53 o 
  -3  -9   2       47.98       37.53      6.55 o 
  -2  -9   2        1.22       -3.52      3.02 o 
  -1  -9   2       45.61       46.18      6.60 o 
   0  -9   2       30.81       40.70      6.19 o 
   1  -9   2       50.08       42.87      5.93 o 
   2  -9   2       12.44        8.34      4.05 o 
  -8  -8   2        3.39        0.88      4.76 o 
  -7  -8   2        5.87        4.31      4.67 o 
  -6  -8   2        3.65       10.74      4.98 o 
  -5  -8   2      137.86      153.56     10.67 o 
  -4  -8   2       34.20       33.77      6.14 o 
  -3  -8   2       33.84       31.02      5.67 o 
  -2  -8   2      436.72      446.95     10.75 o 
  -1  -8   2      197.23      189.97      9.79 o 
   0  -8   2        0.00        0.71      3.38 o 
   1  -8   2        0.00        9.26      4.36 o 
   2  -8   2        0.60       -1.61      2.29 o 
   3  -8   2       17.35       21.31      4.83 o 
   4  -8   2       15.17       14.34      4.50 o 
   5  -8   2       95.68      108.02      8.95 o 
  -9  -7   2        5.24        7.03      4.74 o 
  -8  -7   2        0.86       -0.98      4.48 o 
  -7  -7   2        1.69       -4.07      3.93 o 
  -6  -7   2        0.65        4.88      4.41 o 
  -5  -7   2        1.41        0.76      3.64 o 
  -4  -7   2      155.11      160.70      5.84 o 
  -3  -7   2        5.19        4.74      2.31 o 
  -2  -7   2      354.49      332.64      8.61 o 
  -1  -7   2       78.37      100.64      7.14 o 
   0  -7   2        0.68        1.21      2.06 o 
   1  -7   2      239.24      212.97      6.95 o 
   2  -7   2        5.47        6.97      2.62 o 
   3  -7   2       54.21       52.72      5.47 o 
   4  -7   2        0.05       -1.38      3.12 o 
   5  -7   2        8.38        6.55      4.43 o 
   6  -7   2        0.44        1.00      4.02 o 
   7  -7   2        0.44        0.95      4.22 o 
  -9  -6   2        0.62        0.10      4.41 o 
  -8  -6   2        1.43        0.24      4.45 o 
  -7  -6   2       29.56       28.93      6.26 o 
  -6  -6   2       10.18       10.95      4.76 o 
  -5  -6   2        5.89       12.65      4.48 o 
  -4  -6   2        1.40        1.81      1.88 o 
  -3  -6   2       18.79       18.81      2.62 o 
  -2  -6   2       32.60       30.69      3.01 o 
  -1  -6   2       48.88       60.80      3.87 o 
   0  -6   2      146.17      147.29      8.12 o 
   1  -6   2      168.49      161.74      5.65 o 
   3  -6   2        7.65        4.13      3.39 o 
   4  -6   2        0.25        4.35      2.57 o 
   5  -6   2       49.13       59.56      6.48 o 
   6  -6   2       92.54       77.71      7.76 o 
   7  -6   2      129.97      135.98      9.69 o 
   8  -6   2        3.94        8.43      4.79 o 
 -10  -5   2        8.42       21.62      6.43 o 
  -9  -5   2       66.91       60.49      8.03 o 
  -8  -5   2      130.06      149.72     10.45 o 
  -7  -5   2       17.56       22.93      5.33 o 
  -6  -5   2        0.19       -1.38      3.43 o 
  -5  -5   2        6.90        9.40      1.98 o 
  -4  -5   2       49.53       46.94      3.14 o 
  -3  -5   2      240.20      234.40      6.03 o 
  -2  -5   2      175.79      169.19      5.19 o 
  -1  -5   2       81.97       78.69      3.86 o 
   0  -5   2      302.44      288.53      7.48 o 
   1  -5   2       10.10       14.57      2.22 o 
   2  -5   2        2.32       -1.64      1.60 o 
   3  -5   2      133.55      112.42      5.01 o 
   4  -5   2        0.47       -0.37      2.14 o 
   5  -5   2        0.54        1.21      3.55 o 
   6  -5   2        0.00        0.47      3.37 o 
   7  -5   2        0.34       -3.60      3.74 o 
   8  -5   2       17.36       16.57      5.48 o 
 -10  -4   2        0.70        8.91      3.99 o 
  -8  -4   2       69.14       61.49      7.26 o 
  -7  -4   2        7.25        5.02      4.02 o 
  -6  -4   2       51.78       61.77      6.50 o 
  -5  -4   2      103.80       95.65      3.87 o 
  -4  -4   2       66.67       91.02      6.55 o 
  -3  -4   2      108.53      119.92      4.08 o 
  -2  -4   2        2.69        5.95      1.66 o 
  -1  -4   2      283.64      263.97      6.05 o 
   0  -4   2      687.49      699.93     15.43 o 
   1  -4   2       97.00      104.26      3.75 o 
   2  -4   2       63.30       69.66      5.62 o 
   4  -4   2       67.98      139.82     21.46 o 
   5  -4   2       31.81       40.91      3.81 o 
   6  -4   2        1.42       12.50      2.85 o 
   7  -4   2        7.58        3.37      3.44 o 
   8  -4   2       61.24       79.47      7.79 o 
   9  -4   2       60.35       59.37      7.74 o 
 -10  -3   2       44.63       32.05      4.91 o 
  -9  -3   2        0.99       -4.05      2.74 o 
  -8  -3   2       10.97       11.43      4.41 o 
  -7  -3   2      112.84      119.93      8.45 o 
  -6  -3   2        7.03       11.78      2.28 o 
  -5  -3   2        0.00       -0.35      1.85 o 
  -4  -3   2        8.38        7.03      1.65 o 
  -3  -3   2      111.41      120.24      9.04 o 
  -2  -3   2       79.18       76.52      5.47 o 
  -1  -3   2      679.73      600.59      9.12 o 
   0  -3   2      176.03      172.94      6.24 o 
   1  -3   2       16.37       14.16      2.52 o 
   2  -3   2       58.63       64.53      7.58 o 
   3  -3   2        7.96        9.01      1.85 o 
   4  -3   2       13.00       13.88      2.32 o 
   5  -3   2       86.68       86.99      5.49 o 
   6  -3   2        5.06        7.85      2.52 o 
   7  -3   2       63.53       70.97      6.18 o 
   8  -3   2        5.38        4.20      2.64 o 
   9  -3   2        9.38        7.69      4.76 o 
  10  -3   2        5.15        7.17      5.24 o 
 -10  -2   2       29.91       27.03      4.59 o 
  -9  -2   2       17.81       19.68      3.88 o 
  -8  -2   2       23.99       17.91      3.49 o 
  -7  -2   2        0.00        2.04      2.71 o 
  -6  -2   2       59.75       75.16      6.24 o 
  -5  -2   2       52.94       49.70      4.76 o 
  -4  -2   2      232.04      251.39      8.06 o 
  -3  -2   2        1.98        2.39      1.93 o 
  -2  -2   2       29.04       31.79      2.11 o 
  -1  -2   2      217.57      190.38      4.21 o 
   0  -2   2      768.79      700.07     13.38 o 
   1  -2   2     1647.07     1421.10     15.84 o 
   2  -2   2      912.73      944.27     11.81 o 
   3  -2   2      316.50      322.61      6.24 o 
   5  -2   2      115.72      118.31      3.78 o 
   6  -2   2       36.94       86.83      4.47 o 
   7  -2   2        9.78        5.35      2.55 o 
   8  -2   2       45.56       54.60      4.39 o 
   9  -2   2       27.71       29.21      4.67 o 
  10  -2   2        0.43        8.41      5.19 o 
 -10  -1   2       17.78       17.65      6.88 o 
  -9  -1   2      240.76      222.97      8.42 o 
  -8  -1   2      221.46      225.14      7.79 o 
  -7  -1   2       11.80       14.37      3.52 o 
  -6  -1   2        2.32        8.39      2.47 o 
  -5  -1   2       49.10       60.30      4.25 o 
  -4  -1   2       68.60       69.06      3.50 o 
  -3  -1   2       67.30       63.76      6.18 o 
  -2  -1   2       45.49       88.67      7.95 o 
  -1  -1   2      275.08      235.69      4.44 o 
   0  -1   2        0.71        0.01      0.77 o 
   1  -1   2        1.18        0.40      1.43 o 
   2  -1   2       70.35       58.42      2.31 o 
   3  -1   2        0.44        2.33      1.24 o 
   4  -1   2       25.57       64.77      2.59 o 
   5  -1   2        9.66       14.11      1.74 o 
   6  -1   2        7.37        9.01      2.26 o 
   7  -1   2      251.49      221.24      6.92 o 
   8  -1   2       32.00       39.06      3.93 o 
   9  -1   2       84.30       75.15      6.11 o 
  10  -1   2        3.29        0.89      2.79 o 
 -10   0   2        6.83        7.07      5.95 o 
  -9   0   2        4.81        4.00      5.57 o 
  -8   0   2       46.51       42.97      4.17 o 
  -7   0   2      111.36      101.59      5.29 o 
  -6   0   2      248.84      223.99      6.63 o 
  -5   0   2       35.95       40.21      8.62 o 
  -4   0   2        1.48        8.82      1.79 o 
  -3   0   2      133.14      122.72      3.88 o 
  -2   0   2      266.66      254.88      8.01 o 
  -1   0   2     1733.33     1446.03     22.58 o 
   0   0   2     1560.87     1483.73     15.90 o 
   1   0   2        1.17       -1.50      1.00 o 
   2   0   2     2783.05     2400.61     35.39 o 
   3   0   2      221.11      195.13      4.29 o 
   4   0   2      340.80      371.14      6.70 o 
   5   0   2      349.57      425.01     36.70 o 
   6   0   2       67.05       75.68      5.74 o 
   7   0   2       87.45      110.67      5.32 o 
   8   0   2        2.69        2.53      5.57 o 
   9   0   2        4.99        0.31      2.55 o 
  10   0   2       58.71       64.17      5.22 o 
  11   0   2       88.83       76.71      6.20 o 
 -10   1   2      141.81      137.12     12.31 o 
  -9   1   2        4.17        3.93      5.19 o 
  -8   1   2       11.62        6.98      4.95 o 
  -7   1   2      318.22      328.02     13.93 o 
  -6   1   2      340.68      377.02     11.97 o 
  -5   1   2       23.34       18.60      4.72 o 
  -4   1   2        5.50       24.60      2.63 o 
  -3   1   2        0.08        0.24      1.14 o 
  -2   1   2       42.64       34.32      2.32 o 
  -1   1   2        3.23       -1.55      1.95 o 
   0   1   2        2.51       -1.02      1.88 o 
   1   1   2      147.34      119.63      4.59 o 
   2   1   2        0.42        1.69      1.56 o 
   3   1   2     1396.93     1215.25     14.18 o 
   4   1   2       93.18      118.06      3.37 o 
   5   1   2       36.10       60.32      3.25 o 
   6   1   2       84.03       65.54      5.41 o 
   7   1   2       47.72       65.89      5.83 o 
   8   1   2      122.31      131.26      8.22 o 
   9   1   2        6.77        7.78      3.54 o 
  10   1   2       23.65       20.08      3.81 o 
  11   1   2       13.41        8.19      3.43 o 
  -9   2   2       20.57       18.17      6.50 o 
  -8   2   2       52.76       53.53      7.86 o 
  -7   2   2      240.62      228.14     12.15 o 
  -6   2   2        0.44       13.55      4.81 o 
  -5   2   2      162.06      153.32      4.62 o 
  -4   2   2      692.03      665.48      9.72 o 
  -3   2   2      423.95      427.66     12.22 o 
  -2   2   2      237.07      238.31      8.22 o 
  -1   2   2      169.23      153.01      6.17 o 
   0   2   2       62.24      157.53      6.07 o 
   1   2   2     1094.69      998.38     12.16 o 
   2   2   2     1221.38     1089.58     18.77 o 
   3   2   2        0.05        0.13      1.10 o 
   4   2   2      479.62      523.15     12.72 o 
   5   2   2       23.83       28.01      3.74 o 
   7   2   2      148.44      131.96      7.79 o 
   8   2   2      400.07      510.89     16.00 o 
   9   2   2      181.83      158.60      9.50 o 
  10   2   2       12.23        4.41      4.24 o 
  11   2   2       31.29       21.61      4.44 o 
  -9   3   2       23.53       17.98      6.67 o 
  -8   3   2      163.44      152.22     11.22 o 
  -7   3   2       80.69       81.64      8.48 o 
  -6   3   2        3.01       18.27      5.26 o 
  -5   3   2       75.84       83.83      7.38 o 
  -4   3   2       61.98       65.92      6.26 o 
  -3   3   2        2.71        1.33      2.83 o 
  -2   3   2        1.12        3.17      2.64 o 
  -1   3   2        4.38        0.33      2.38 o 
   0   3   2      102.52      108.37      6.12 o 
   1   3   2      275.25      256.66      5.18 o 
   2   3   2      219.53      195.11      6.33 o 
   3   3   2      356.20      327.42      9.29 o 
   4   3   2        5.88        5.98      2.31 o 
   5   3   2      879.13      946.05     20.43 o 
   6   3   2       53.47       44.96      4.91 o 
   8   3   2      121.95      104.21      7.83 o 
   9   3   2       61.66       50.25      6.45 o 
  10   3   2      111.09       99.71      8.79 o 
  11   3   2      143.20      122.38      9.86 o 
  -8   4   2       43.74       42.39      7.67 o 
  -7   4   2      119.10      124.31      9.84 o 
  -6   4   2      345.47      355.67     14.72 o 
  -5   4   2      576.88      537.99     17.46 o 
  -4   4   2       16.51       21.29      4.98 o 
  -3   4   2      160.83      167.39      8.76 o 
  -2   4   2      869.66      865.22     19.84 o 
  -1   4   2      323.28      310.42     10.65 o 
   1   4   2      278.65      292.59      6.11 o 
   2   4   2       38.52       51.58      4.07 o 
   3   4   2        0.20        0.12      1.69 o 
   4   4   2        5.83       10.00      2.88 o 
   5   4   2       77.34       66.99      5.48 o 
   6   4   2        0.03        0.36      2.60 o 
   7   4   2        0.49       -3.43      2.88 o 
   8   4   2       21.41       20.98      4.83 o 
   9   4   2        1.36       -1.79      3.26 o 
  10   4   2      304.74      259.86     13.29 o 
  11   4   2      139.25      136.96     10.74 o 
  -8   5   2      126.60      128.81     11.55 o 
  -7   5   2        9.11       -1.67      4.74 o 
  -6   5   2       56.88       54.18      7.64 o 
  -5   5   2       30.44       23.67      5.57 o 
  -4   5   2        1.68        8.81      4.36 o 
  -3   5   2       71.59       78.83      7.43 o 
  -2   5   2      197.78      178.92      9.38 o 
  -1   5   2       26.66       31.74      4.76 o 
   0   5   2        0.24        5.75      1.61 o 
   1   5   2        0.24        2.35      1.53 o 
   2   5   2       61.13       62.06      3.61 o 
   3   5   2      227.54      233.90      8.86 o 
   4   5   2      104.33       96.16      6.36 o 
   5   5   2      108.63      122.55      7.41 o 
   6   5   2        0.53       -3.79      2.52 o 
   7   5   2       62.50       71.85      6.98 o 
   8   5   2        1.83        1.98      3.45 o 
   9   5   2       25.05       25.17      5.60 o 
  10   5   2        6.53        5.91      4.62 o 
  -7   6   2       10.32       14.31      5.67 o 
  -5   6   2      109.74      120.19      9.64 o 
  -4   6   2      347.11      394.53     15.36 o 
  -3   6   2      385.01      365.84     14.46 o 
  -2   6   2        0.05        3.26      3.93 o 
  -1   6   2      106.07       90.59      7.43 o 
   0   6   2      389.70      389.39      8.01 o 
   1   6   2        0.70        0.49      1.78 o 
   2   6   2       75.04       75.41      4.27 o 
   3   6   2      130.93      124.53      7.05 o 
   4   6   2       42.39       37.86      4.88 o 
   5   6   2        6.82        5.43      3.38 o 
   6   6   2       89.89       83.40      7.41 o 
   7   6   2      121.35      116.83      8.57 o 
   8   6   2       47.20       43.89      6.33 o 
   9   6   2       24.99       26.86      5.95 o 
  10   6   2        3.74       10.81      5.19 o 
  -6   7   2        0.01        2.86      4.57 o 
  -5   7   2        0.42        0.14      4.38 o 
  -4   7   2        0.15        3.64      4.24 o 
  -3   7   2        5.21       10.69      4.81 o 
  -2   7   2        2.18        0.00      3.60 o 
  -1   7   2      334.05      317.35     13.12 o 
   0   7   2      395.05      369.06      8.38 o 
   1   7   2       30.20       34.91      3.44 o 
   2   7   2       24.54       18.64      3.08 o 
   3   7   2       15.35       22.08      4.38 o 
   4   7   2       21.35       22.74      4.74 o 
   5   7   2       67.08       80.85      7.26 o 
   6   7   2        6.46        9.55      4.10 o 
   7   7   2       31.79       32.46      5.76 o 
   8   7   2        0.00       -3.57      3.12 o 
   9   7   2        9.88       17.22      5.52 o 
  10   7   2        3.55        0.33      4.57 o 
  -5   8   2        3.37        3.14      5.24 o 
  -4   8   2        1.83        7.12      4.98 o 
  -3   8   2       14.03       25.31      5.91 o 
  -2   8   2       40.76       43.65      6.69 o 
  -1   8   2       87.35       95.47      9.05 o 
   0   8   2       39.67       41.29      6.60 o 
   1   8   2      157.49      158.52     14.13 o 
   2   8   2       48.08       50.09      5.29 o 
   3   8   2       64.08       60.42      6.22 o 
   4   8   2      121.13      116.95      8.43 o 
   5   8   2       32.90       33.03      5.74 o 
   6   8   2       20.99       13.12      4.83 o 
   7   8   2        0.21        2.36      3.76 o 
   8   8   2       78.80       87.99      9.14 o 
   9   8   2       49.13       55.58      8.03 o 
  -4   9   2       47.02       66.39      8.91 o 
  -3   9   2        5.15        3.79      4.76 o 
  -2   9   2       15.51       21.60      6.19 o 
  -1   9   2        7.57        7.10      4.79 o 
   0   9   2        0.70        3.12      4.26 o 
   1   9   2      162.97      169.20     11.07 o 
   2   9   2      198.09      184.74      7.38 o 
   3   9   2       16.97       16.12      4.31 o 
   4   9   2      189.88      192.56     10.72 o 
   5   9   2       33.71       35.84      6.05 o 
   6   9   2        8.17        6.24      4.72 o 
   7   9   2        1.52        0.48      3.95 o 
   8   9   2        1.18        1.07      4.43 o 
  -2  10   2        0.54       -1.12      4.55 o 
  -1  10   2        1.82        0.81      4.48 o 
   0  10   2       13.72       12.24      5.14 o 
   1  10   2        3.43        1.64      4.52 o 
   3  10   2      158.03      176.01     10.60 o 
   4  10   2        3.32        0.71      3.83 o 
   5  10   2       83.45      105.57      9.45 o 
   6  10   2       82.41       81.92      8.91 o 
   7  10   2        0.05       -2.05      3.88 o 
   1  11   2        5.92       -0.14      4.76 o 
   4  11   2       32.03       30.10      6.50 o 
  -5 -10   3        2.63        4.29      5.57 o 
  -4 -10   3       26.06       27.96      7.29 o 
  -2 -10   3      218.50      219.71     11.69 o 
  -1 -10   3        7.58        6.43      4.26 o 
   0 -10   3        1.16        1.10      3.93 o 
   1 -10   3       10.59        2.43      4.43 o 
  -7  -9   3       19.59       14.98      6.38 o 
  -6  -9   3      101.77      104.71     10.81 o 
  -5  -9   3      135.37      136.74     11.19 o 
  -4  -9   3        0.38        2.62      4.79 o 
  -3  -9   3      113.78      109.86      9.95 o 
  -2  -9   3      148.05      133.74      9.00 o 
  -1  -9   3       85.15       97.11      8.64 o 
   0  -9   3        3.16       -3.41      3.29 o 
   1  -9   3        8.95       13.65      5.19 o 
   2  -9   3       80.29       80.54      9.03 o 
   3  -9   3       61.32       72.06      9.14 o 
  -8  -8   3        6.60        8.60      5.50 o 
  -7  -8   3        1.93        6.43      5.17 o 
  -6  -8   3       10.12       14.03      5.67 o 
  -5  -8   3       29.77       28.24      6.38 o 
  -4  -8   3       25.99       32.55      6.26 o 
  -3  -8   3        6.32        6.83      2.73 o 
  -2  -8   3       49.24       47.70      5.91 o 
  -1  -8   3       48.58       53.15      6.41 o 
   0  -8   3       84.09       79.73      8.00 o 
   1  -8   3      174.27      168.14      6.76 o 
   2  -8   3        4.77        5.67      4.22 o 
   3  -8   3       92.92      101.45      9.74 o 
   4  -8   3       19.44       13.46      5.36 o 
  -8  -7   3       57.16       78.35      9.50 o 
  -7  -7   3        3.40        5.24      4.69 o 
  -6  -7   3       10.99       13.07      5.29 o 
  -5  -7   3       35.27       43.99      6.79 o 
  -4  -7   3       56.22       65.33      4.53 o 
  -3  -7   3       57.08       60.86      4.51 o 
  -2  -7   3       55.84       56.17      7.91 o 
  -1  -7   3      352.34      339.28     12.41 o 
   0  -7   3      192.24      215.95     10.48 o 
   1  -7   3       61.73       77.19      4.56 o 
   2  -7   3       21.98       21.06      4.97 o 
   3  -7   3       25.35       24.24      3.38 o 
   4  -7   3       32.90       37.27     12.78 o 
   5  -7   3       29.26       32.08      6.57 o 
  -9  -6   3      143.66      136.15     11.43 o 
  -8  -6   3       86.03       90.35      9.60 o 
  -7  -6   3        9.07        8.76      5.02 o 
  -6  -6   3        0.33        4.22      4.02 o 
  -5  -6   3      119.99      137.79      9.79 o 
  -4  -6   3        4.07        1.15      2.02 o 
  -3  -6   3       13.76       10.84      3.58 o 
  -2  -6   3        2.77        0.65      1.93 o 
  -1  -6   3       62.08       71.47      5.98 o 
   0  -6   3       16.50       27.34      4.55 o 
   1  -6   3       13.04       14.89      2.45 o 
   2  -6   3        1.10        1.09      2.77 o 
   3  -6   3      369.70      349.72      8.63 o 
   4  -6   3      105.88      109.68      5.57 o 
   5  -6   3      132.49      134.26     13.46 o 
   6  -6   3       57.28       62.89      6.86 o 
  -9  -5   3      196.72      203.54     12.81 o 
  -8  -5   3       38.02       43.53      7.22 o 
  -7  -5   3        0.23        1.71      4.12 o 
  -6  -5   3      153.88      149.48      9.91 o 
  -5  -5   3        2.86        3.42      2.05 o 
  -4  -5   3      111.92      108.76      4.69 o 
  -3  -5   3       42.25       52.89      3.61 o 
  -2  -5   3        3.48        3.08      2.30 o 
  -1  -5   3       11.88       19.43      3.43 o 
   0  -5   3       91.06      113.55      6.69 o 
   1  -5   3      118.42      106.85      4.05 o 
   2  -5   3       30.29       40.24      2.97 o 
   3  -5   3        6.17        8.03      2.33 o 
   4  -5   3      100.40       96.21      5.04 o 
   5  -5   3        0.99       -0.65      2.27 o 
   6  -5   3        2.03        5.37      4.48 o 
   7  -5   3        2.73        1.69      2.56 o 
   8  -5   3        0.03       -1.10      4.17 o 
  -9  -4   3      115.72      128.22      7.46 o 
  -8  -4   3        0.00       -5.47      3.64 o 
  -7  -4   3      129.04      136.60      9.36 o 
  -6  -4   3      237.52      238.43      8.47 o 
  -5  -4   3       23.50       27.26      2.94 o 
  -4  -4   3        2.63        1.73      1.72 o 
  -3  -4   3      412.28      393.65     15.52 o 
  -2  -4   3       63.00       84.71     16.54 o 
  -1  -4   3       76.34      108.36      5.79 o 
   1  -4   3      166.41      169.42      6.32 o 
   2  -4   3      387.66      499.14      8.52 o 
   3  -4   3      182.69      180.67     11.17 o 
   5  -4   3      232.90      221.52      7.02 o 
   6  -4   3      191.01      208.71      7.26 o 
   7  -4   3       21.05       30.76      3.53 o 
   8  -4   3        9.16        9.31      2.80 o 
   9  -4   3        8.94       12.07      4.98 o 
 -10  -3   3       32.41       23.09      4.89 o 
  -9  -3   3      169.21      150.13      7.66 o 
  -8  -3   3      407.97      393.30     10.99 o 
  -7  -3   3       94.72      107.27      6.14 o 
  -6  -3   3        1.64        8.54      2.29 o 
  -5  -3   3        0.25        0.81      1.71 o 
  -4  -3   3      143.43      146.39      6.32 o 
  -3  -3   3       26.44       22.22      2.29 o 
  -2  -3   3      864.91      861.42     20.48 o 
  -1  -3   3        0.11       -1.19      1.57 o 
   0  -3   3       40.38       55.30      4.29 o 
   1  -3   3       56.25       57.34      3.02 o 
   2  -3   3        7.99        4.88      2.60 o 
   3  -3   3       19.52       23.34      2.27 o 
   4  -3   3       72.48       66.91      3.74 o 
   5  -3   3       15.46       19.08      3.14 o 
   6  -3   3       53.03       48.57      3.21 o 
   7  -3   3       40.65       45.14      7.39 o 
   8  -3   3        0.33       -0.71      2.38 o 
   9  -3   3       31.54       45.95      4.58 o 
  10  -3   3        3.43        1.74      4.83 o 
 -10  -2   3       14.58       22.60      7.38 o 
  -9  -2   3        0.15       -1.75      2.95 o 
  -8  -2   3        1.05        1.54      2.96 o 
  -7  -2   3      190.14      184.44      7.19 o 
  -6  -2   3       42.78       55.58      4.36 o 
  -5  -2   3        4.64        9.71      1.88 o 
  -4  -2   3      425.09      459.29      8.48 o 
  -3  -2   3        0.16       -1.21      1.69 o 
  -1  -2   3      418.98      371.93      9.31 o 
   0  -2   3      138.53      265.96      7.86 o 
   1  -2   3     1452.17     1349.42     23.79 o 
   2  -2   3      137.48      181.07      3.72 o 
   3  -2   3       87.48       81.46      3.16 o 
   4  -2   3      615.69      675.45     10.52 o 
   5  -2   3      122.37      120.70      4.70 o 
   6  -2   3       37.33       42.75      2.93 o 
   7  -2   3       20.45       24.17      2.72 o 
   8  -2   3       55.60       62.18      4.59 o 
   9  -2   3        2.18        1.79      2.67 o 
  10  -2   3       14.63        7.95      5.10 o 
 -10  -1   3        3.22       12.34      6.72 o 
  -9  -1   3       18.13       12.93      6.45 o 
  -8  -1   3      246.47      258.28      8.58 o 
  -7  -1   3      697.75      675.99     13.34 o 
  -6  -1   3      831.76      830.60     14.18 o 
  -5  -1   3       53.95       50.28      4.75 o 
  -4  -1   3       87.95      151.75      7.38 o 
  -3  -1   3        0.48        0.52      1.51 o 
  -2  -1   3       25.08       22.24      1.57 o 
  -1  -1   3       23.26       19.05      1.71 o 
   0  -1   3      384.02      339.49      5.20 o 
   1  -1   3        0.86        2.60      1.64 o 
   2  -1   3        1.12        4.74      2.10 o 
   3  -1   3       29.86       32.39      3.38 o 
   4  -1   3        5.02       17.48      3.00 o 
   5  -1   3       34.91       26.55      2.12 o 
   6  -1   3      119.03      113.07      3.92 o 
   7  -1   3       35.33       43.74      3.05 o 
   8  -1   3       16.81       19.59      3.29 o 
   9  -1   3       11.69        7.71      3.07 o 
  10  -1   3        9.67       13.27      3.49 o 
  -9   0   3        3.81       16.24      6.48 o 
  -8   0   3        4.42       15.65      5.62 o 
  -7   0   3      116.01      109.65      5.52 o 
  -6   0   3       21.82       86.41      4.75 o 
  -5   0   3       69.00       68.15      3.91 o 
  -4   0   3      902.22     1047.94     14.56 o 
  -3   0   3      237.72      233.79      5.38 o 
  -2   0   3      767.42      816.95     16.00 o 
  -1   0   3       10.60       12.38      2.31 o 
   0   0   3      227.96      239.54      4.49 o 
   1   0   3       89.45       73.75      2.50 o 
   2   0   3      109.34      133.55      5.07 o 
   3   0   3     1054.44     1016.87     18.34 o 
   4   0   3        5.06       22.37      5.33 o 
   5   0   3       36.73       39.54      5.31 o 
   6   0   3       33.41       43.74      3.19 o 
   7   0   3       12.28       23.69      5.81 o 
   8   0   3       92.63       80.10      5.03 o 
   9   0   3        9.85       12.58      3.16 o 
  10   0   3        0.38        5.52      3.15 o 
  11   0   3        1.94        4.10      3.12 o 
  -9   1   3       12.29       20.22      6.74 o 
  -8   1   3       28.29       24.74      6.45 o 
  -7   1   3        0.32       -2.36      4.14 o 
  -6   1   3      285.12      283.87      7.32 o 
  -5   1   3     1018.12      985.90     19.05 o 
  -4   1   3      634.58      617.24      9.76 o 
  -3   1   3       31.01       28.10      2.06 o 
  -2   1   3      109.07       90.83      5.55 o 
  -1   1   3        2.52        0.52      2.12 o 
   0   1   3        0.09       56.77      3.83 o 
   1   1   3       10.07       11.86      1.53 o 
   2   1   3      529.93      510.27      7.67 o 
   3   1   3      105.07      118.58      3.47 o 
   4   1   3        4.95        4.80      1.40 o 
   5   1   3      344.68      339.17      6.84 o 
   7   1   3       10.92       13.62      4.00 o 
   8   1   3        4.80        4.57      3.67 o 
   9   1   3        1.39        1.02      3.48 o 
  10   1   3        0.10       -0.04      4.70 o 
  11   1   3        7.32       11.39      6.91 o 
  -9   2   3       56.64       71.37      9.72 o 
  -8   2   3        0.11        0.81      4.81 o 
  -7   2   3      150.51      135.88     10.10 o 
  -6   2   3       34.82       33.96      6.33 o 
  -5   2   3      407.32      384.67     14.34 o 
  -4   2   3        6.01       16.84      1.99 o 
  -3   2   3       16.50       22.22      3.98 o 
  -2   2   3     2992.70     2985.68     47.51 o 
  -1   2   3      828.76      799.23     16.60 o 
   0   2   3      703.99      672.50     17.36 o 
   1   2   3       23.35       21.09      1.86 o 
   2   2   3       30.41       33.81      1.71 o 
   3   2   3      222.10      188.38      4.27 o 
   4   2   3       78.18       77.95      2.90 o 
   5   2   3        2.11        1.68      1.29 o 
   6   2   3      101.05      102.07      3.73 o 
   7   2   3        0.14        0.98      2.95 o 
   8   2   3      237.98      201.37     10.24 o 
   9   2   3        5.27        6.33      3.98 o 
  10   2   3       77.05       61.32      7.19 o 
  11   2   3       82.85       93.06      6.65 o 
  -8   3   3       86.38       85.92      9.55 o 
  -7   3   3       20.09       30.39      6.55 o 
  -6   3   3        9.69        7.93      4.67 o 
  -5   3   3       18.58       16.00      4.95 o 
  -3   3   3       49.97       47.89      5.60 o 
  -1   3   3        2.04        3.29      2.71 o 
   0   3   3      148.60      141.84      3.56 o 
   1   3   3        0.00        2.00      1.77 o 
   2   3   3       19.95       27.53      3.57 o 
   3   3   3      132.51      122.44      3.91 o 
   4   3   3      526.36      483.67      7.46 o 
   5   3   3       21.03       21.19      3.67 o 
   7   3   3      104.39      119.24      7.76 o 
   8   3   3        2.48        1.43      3.36 o 
   9   3   3       21.47       16.72      4.83 o 
  11   3   3       17.25       10.55      4.93 o 
  -8   4   3        2.97        4.64      5.62 o 
  -7   4   3      252.88      226.33     13.36 o 
  -6   4   3       27.92       31.46      6.48 o 
  -5   4   3      599.04      525.65     17.96 o 
  -4   4   3      170.19      156.58      9.64 o 
  -3   4   3      578.76      525.44     16.00 o 
  -2   4   3        5.52        4.31      3.45 o 
  -1   4   3       17.30       29.20      4.64 o 
   0   4   3     1320.66     1325.13     29.65 o 
   1   4   3       32.36       41.93      4.35 o 
   2   4   3      422.64      411.83      7.89 o 
   3   4   3        8.58        9.17      2.64 o 
   4   4   3       17.64       18.23      5.30 o 
   5   4   3       81.14       63.49      5.55 o 
   6   4   3        9.32        9.36      3.45 o 
   7   4   3       56.52       60.68      6.41 o 
   8   4   3      123.13      129.48      8.98 o 
   9   4   3        7.71        3.12      4.07 o 
  10   4   3      269.51      253.69     13.12 o 
  11   4   3        9.33        9.22      4.93 o 
  -7   5   3       93.45      107.78     10.53 o 
  -6   5   3       71.54       72.56      8.67 o 
  -5   5   3        0.18        5.86      4.31 o 
  -4   5   3       25.50       27.12      5.86 o 
  -3   5   3       17.76       11.91      4.64 o 
  -1   5   3      617.81      536.47     16.00 o 
   0   5   3      440.69      428.12     12.49 o 
   1   5   3        0.72       14.83      2.02 o 
   2   5   3      275.65      262.81      6.68 o 
   3   5   3       23.61       28.86      3.67 o 
   4   5   3       46.82       52.39      4.93 o 
   5   5   3       74.64       72.56      6.22 o 
   6   5   3       64.89       65.30      6.29 o 
   7   5   3        0.98        1.05      3.19 o 
   8   5   3        3.35        3.31      3.26 o 
   9   5   3       10.46       13.36      4.95 o 
  10   5   3        0.54        0.29      3.95 o 
  -7   6   3       64.13       64.42      9.12 o 
  -6   6   3        5.10       11.36      5.69 o 
  -5   6   3      291.08      246.79     13.31 o 
  -4   6   3       68.82       70.56      8.00 o 
  -3   6   3      568.79      523.51     17.98 o 
  -2   6   3      101.58      104.83      8.86 o 
  -1   6   3      329.99      293.87     12.34 o 
   0   6   3        2.82        4.31      3.66 o 
   1   6   3       82.12       94.08      4.37 o 
   2   6   3       68.00       67.57      4.10 o 
   3   6   3       46.59       61.75      5.26 o 
   4   6   3      212.32      196.54      9.00 o 
   5   6   3       19.93       20.55      4.31 o 
   6   6   3        6.86        2.60      3.52 o 
   7   6   3        8.91       10.55      4.26 o 
   8   6   3        0.60       -0.45      3.41 o 
   9   6   3       34.36       40.63      6.69 o 
  10   6   3       46.04       46.63      7.41 o 
  -6   7   3        0.00       -3.05      4.60 o 
  -5   7   3        0.48       -1.26      4.72 o 
  -4   7   3        0.01        0.02      4.31 o 
  -3   7   3       66.68       71.66      8.36 o 
  -2   7   3       47.43       48.75      6.95 o 
  -1   7   3       19.84       20.12      5.43 o 
   0   7   3       71.07       77.44      7.76 o 
   1   7   3      649.57      650.69     13.80 o 
   2   7   3      166.84      163.35      6.22 o 
   3   7   3        0.83        2.52      2.69 o 
   4   7   3       18.35       11.12      3.69 o 
   5   7   3       22.64       18.69      4.55 o 
   6   7   3       33.39       36.10      5.57 o 
   7   7   3        9.47       15.22      4.72 o 
   8   7   3        0.03        0.98      3.50 o 
   9   7   3       27.49       24.12      5.86 o 
  10   7   3        0.66       -4.98      3.55 o 
  -5   8   3       28.23       26.53      7.41 o 
  -4   8   3        5.03        9.45      5.69 o 
  -3   8   3      105.97      107.26      9.95 o 
  -2   8   3       25.04       27.01      6.12 o 
  -1   8   3      133.82      134.31     10.07 o 
   0   8   3        9.67       10.34      4.98 o 
   1   8   3       48.59       49.82      7.19 o 
   3   8   3      176.43      190.78      9.53 o 
   4   8   3        3.77        6.79      3.67 o 
   5   8   3       78.22       71.13      7.26 o 
   6   8   3      136.23      128.72      9.26 o 
   7   8   3        8.27        7.24      4.48 o 
   8   8   3        0.36        1.60      4.50 o 
   9   8   3        1.44        2.67      4.43 o 
  -3   9   3       75.40       83.04      9.57 o 
  -2   9   3       47.05       54.73      8.26 o 
  -1   9   3      116.36      122.50     10.34 o 
   0   9   3        2.29       -0.57      4.31 o 
   1   9   3       16.18       24.48      6.05 o 
   2   9   3       28.15       40.81      4.20 o 
   3   9   3      122.02      119.31      8.19 o 
   4   9   3       11.82       14.00      4.50 o 
   5   9   3       36.76       33.77      5.93 o 
   6   9   3       34.33       36.22      6.45 o 
   7   9   3        7.61        8.07      4.41 o 
   8   9   3        2.61        1.69      4.50 o 
  -2  10   3        4.56        1.12      5.07 o 
  -1  10   3       30.27       45.20      8.22 o 
   0  10   3        0.56        0.05      4.95 o 
   1  10   3        0.03       -3.10      4.14 o 
   2  10   3        0.06       -1.55      4.17 o 
   4  10   3       19.53       22.15      5.50 o 
   5  10   3      118.16      117.38      9.53 o 
   6  10   3        0.26        2.26      4.31 o 
   7  10   3       69.03       58.77      8.26 o 
  -2 -10   4        0.74        0.83      3.83 o 
  -1 -10   4       77.39       84.64      8.93 o 
   0 -10   4      127.72      125.24     10.17 o 
   1 -10   4       95.99       93.30      9.76 o 
   2 -10   4        4.82       10.17      5.48 o 
  -6  -9   4       82.55      108.57     11.34 o 
  -5  -9   4       12.33        8.79      5.83 o 
  -4  -9   4      212.22      245.69     14.55 o 
  -2  -9   4      207.26      194.75     10.93 o 
  -1  -9   4      132.56      124.22      9.36 o 
   0  -9   4       29.91       32.79      6.36 o 
   1  -9   4        1.68       -4.29      3.76 o 
   2  -9   4       88.14       94.40      9.72 o 
   3  -9   4      102.06      111.71     10.88 o 
   4  -9   4       48.38       41.84      8.14 o 
  -7  -8   4       43.67       25.65      7.07 o 
  -6  -8   4        5.45        5.72      5.38 o 
  -5  -8   4       70.96       80.04      9.31 o 
  -4  -8   4        1.24        1.45      4.41 o 
  -3  -8   4      225.89      257.77     11.34 o 
  -2  -8   4       14.60       11.88      4.19 o 
  -1  -8   4       67.65       69.13      7.31 o 
   0  -8   4      115.12      120.21      8.86 o 
   1  -8   4       89.90       96.69      9.03 o 
   2  -8   4       53.27       60.63      7.91 o 
   3  -8   4      104.43      114.00     10.41 o 
   4  -8   4        1.18        3.81      4.67 o 
   5  -8   4       89.08       93.04     10.34 o 
  -8  -7   4      217.88      221.21     14.34 o 
  -7  -7   4       31.50       37.98      7.41 o 
  -6  -7   4        3.20        3.62      4.81 o 
  -5  -7   4       87.96       93.52      9.17 o 
  -4  -7   4       27.91       38.15      3.92 o 
  -3  -7   4        2.95       -1.20      5.17 o 
  -2  -7   4      507.78      535.51     16.05 o 
  -1  -7   4       29.80       33.27      5.48 o 
   0  -7   4      420.50      403.01     14.76 o 
   1  -7   4      369.38      330.81     13.53 o 
   2  -7   4       88.70       72.37      7.95 o 
   3  -7   4       11.80       10.88      4.86 o 
   4  -7   4      100.34      106.76      9.84 o 
   5  -7   4       10.74       11.03      5.17 o 
   6  -7   4        0.74        2.12      4.88 o 
  -8  -6   4        4.02       -0.33      4.72 o 
  -7  -6   4       68.53      101.45      9.95 o 
  -6  -6   4      327.58      351.48     15.79 o 
  -5  -6   4      106.64      113.83      9.36 o 
  -4  -6   4       39.33       41.34      3.89 o 
  -3  -6   4       11.18       12.97      2.83 o 
  -2  -6   4        1.68        1.07      2.86 o 
  -1  -6   4       25.73       23.55      4.57 o 
   0  -6   4       28.00       25.74      4.95 o 
   1  -6   4      163.64      164.84      9.36 o 
   2  -6   4      204.42      187.14      5.78 o 
   3  -6   4       34.86       32.98      5.79 o 
   4  -6   4      625.06      648.39     20.50 o 
   5  -6   4       37.63       37.25      6.88 o 
   6  -6   4        0.06       -1.79      3.88 o 
  -9  -5   4        8.40        9.18      4.29 o 
  -8  -5   4      152.21      170.66      8.43 o 
  -7  -5   4       39.09       39.20      6.76 o 
  -6  -5   4       16.86       21.93      5.55 o 
  -5  -5   4       11.70       11.19      3.14 o 
  -4  -5   4       46.31       48.16      3.88 o 
  -3  -5   4       56.37       51.21      3.86 o 
  -2  -5   4       27.75       32.82      4.38 o 
  -1  -5   4        0.88        2.43      2.64 o 
   0  -5   4      672.64      631.56     16.69 o 
   1  -5   4       17.84       10.84      3.74 o 
   2  -5   4      322.68      307.41      6.70 o 
   3  -5   4      110.14       96.07      4.27 o 
   4  -5   4       62.56       63.82      4.16 o 
   5  -5   4        6.52        8.53      3.10 o 
   6  -5   4       22.11        5.24      4.19 o 
   7  -5   4       26.61       22.46      5.67 o 
  -9  -4   4       93.46      101.91     11.59 o 
  -8  -4   4        0.97        1.83      3.48 o 
  -7  -4   4      333.17      367.30     10.68 o 
  -6  -4   4       22.59       21.85      3.25 o 
  -5  -4   4        0.02       -1.52      1.94 o 
  -4  -4   4      982.88      988.44     19.09 o 
  -3  -4   4       78.60       68.99      4.03 o 
  -2  -4   4      225.78      246.05      8.81 o 
  -1  -4   4      113.63      120.45      6.45 o 
   0  -4   4        0.30        1.29      2.12 o 
   1  -4   4      431.94      402.32     12.45 o 
   2  -4   4       10.03        9.62      3.26 o 
   3  -4   4      271.55      272.47      6.19 o 
   4  -4   4      104.03       86.96      4.27 o 
   5  -4   4       19.85       19.17      3.02 o 
   6  -4   4      587.57      586.47     11.93 o 
   7  -4   4        0.07        0.26      2.04 o 
   8  -4   4        1.95        3.07      3.86 o 
  -9  -3   4       13.16       18.35      4.37 o 
  -8  -3   4       91.46       99.75      6.57 o 
  -7  -3   4        2.34        4.03      3.63 o 
  -6  -3   4      161.45      163.15      5.20 o 
  -5  -3   4       31.86       33.13      2.83 o 
  -4  -3   4      227.51      229.58      6.50 o 
  -3  -3   4        9.26        8.37      2.06 o 
  -1  -3   4        4.98        3.91      2.29 o 
   1  -3   4        3.70        5.72      2.43 o 
   2  -3   4      152.06      164.80      7.64 o 
   3  -3   4        0.64        0.13      1.23 o 
   4  -3   4        0.71        5.81      3.69 o 
   5  -3   4       67.61       63.50      5.51 o 
   6  -3   4       12.34       36.36      3.52 o 
   7  -3   4       20.95       15.25      2.54 o 
   8  -3   4        1.04       27.03      3.41 o 
   9  -3   4       47.66       54.86      4.88 o 
  -9  -2   4        4.93        2.38      5.74 o 
  -8  -2   4       73.52       60.77      5.87 o 
  -7  -2   4      114.67      121.17      4.97 o 
  -6  -2   4        1.28        2.91      2.24 o 
  -5  -2   4       95.92      103.18      4.34 o 
  -4  -2   4      167.14      202.96      4.88 o 
  -3  -2   4       67.27       54.76      2.78 o 
  -2  -2   4     1291.87     1278.66     16.10 o 
  -1  -2   4       26.62       33.92      5.99 o 
   0  -2   4      613.28      852.34     17.46 o 
   1  -2   4      855.08      803.52     17.00 o 
   3  -2   4     1255.93     1182.48     14.56 o 
   4  -2   4        0.22      111.56      3.96 o 
   5  -2   4      213.76      222.33      6.04 o 
   6  -2   4       97.79      140.59      4.55 o 
   7  -2   4       17.51       18.11      2.58 o 
   8  -2   4       54.11       72.85      4.03 o 
   9  -2   4        4.09        7.31      4.48 o 
  10  -2   4        4.49        2.86      3.06 o 
  -9  -1   4        0.47       -2.86      4.79 o 
  -8  -1   4       75.89       82.49      9.41 o 
  -7  -1   4      126.26      134.60      7.17 o 
  -6  -1   4      176.14      195.53      6.99 o 
  -5  -1   4       83.00       70.92      4.44 o 
  -4  -1   4      155.85      162.94      9.01 o 
  -3  -1   4      486.91      498.10      7.29 o 
  -2  -1   4      828.29      809.38     11.69 o 
  -1  -1   4       10.51       10.65      1.72 o 
   0  -1   4        5.52        4.08      1.26 o 
   1  -1   4        0.49        3.10      1.79 o 
   2  -1   4       10.16       26.39      3.12 o 
   3  -1   4        3.72        2.24      2.17 o 
   4  -1   4      139.81      122.74      6.41 o 
   5  -1   4       56.00       49.99      4.83 o 
   6  -1   4      293.94      250.16      5.62 o 
   7  -1   4      510.57      493.63      8.54 o 
   8  -1   4        0.40        0.78      1.92 o 
   9  -1   4       17.65       20.87      3.60 o 
  10  -1   4        7.87        4.37      3.22 o 
  -9   0   4        7.48        8.48      6.03 o 
  -8   0   4        3.07        0.05      5.02 o 
  -7   0   4        1.72       -3.52      4.45 o 
  -6   0   4       84.91       78.50      7.94 o 
  -5   0   4       12.27       13.43      6.35 o 
  -4   0   4       34.74       32.61      2.88 o 
  -3   0   4      128.79      105.95      6.43 o 
  -2   0   4     1237.00     1235.87     22.67 o 
  -1   0   4      251.81      249.57      5.48 o 
   0   0   4      640.29      666.25      9.46 o 
   1   0   4      726.39      613.60      9.03 o 
   2   0   4      785.00      816.71     16.10 o 
   3   0   4      714.92      657.25     14.15 o 
   4   0   4       69.73       79.28      5.02 o 
   5   0   4      172.65      176.54      5.36 o 
   6   0   4       46.76       48.17      3.61 o 
   7   0   4       50.89       58.92      4.10 o 
   8   0   4      162.25      133.72     10.34 o 
   9   0   4       24.74       20.25      3.64 o 
  10   0   4      103.21      105.72      6.34 o 
  11   0   4        0.07       -0.39      2.97 o 
  -9   1   4       36.78       57.08      8.93 o 
  -8   1   4        2.40       19.17      6.53 o 
  -7   1   4        8.76       13.55      5.60 o 
  -6   1   4      158.75      161.77     10.41 o 
  -5   1   4      253.87      253.19      7.23 o 
  -4   1   4      106.34       96.28      7.41 o 
  -3   1   4      145.97      120.71      7.43 o 
  -2   1   4       75.87       91.85      5.88 o 
  -1   1   4       54.26       63.51      4.76 o 
   0   1   4        0.32       -1.62      2.07 o 
   1   1   4        4.30        3.83      1.45 o 
   2   1   4        0.03        3.29      1.67 o 
   3   1   4        2.35        1.40      1.26 o 
   5   1   4        2.34        1.06      1.54 o 
   6   1   4      411.49      399.63      8.34 o 
   7   1   4      124.30      121.32      5.01 o 
   8   1   4      168.29      154.58      9.41 o 
   9   1   4      280.32      282.22     12.74 o 
  10   1   4        3.82        4.24      4.19 o 
  11   1   4        3.42        4.55      3.36 o 
  -8   2   4        0.21       14.98      6.38 o 
  -7   2   4        0.08       -0.76      4.79 o 
  -6   2   4      278.87      353.10     15.17 o 
  -5   2   4        3.50        3.81      4.41 o 
  -4   2   4      107.52      228.19     10.65 o 
  -3   2   4        8.14       14.57      4.00 o 
  -2   2   4      137.03      349.12     11.38 o 
  -1   2   4      699.29      608.65     14.65 o 
   0   2   4     1966.40     2113.36     34.96 o 
   1   2   4       77.91       85.62      3.31 o 
   2   2   4      947.89      910.52     10.08 o 
   3   2   4      217.64      209.83      5.00 o 
   4   2   4      282.40      332.20      6.60 o 
   5   2   4       77.53       74.25      3.41 o 
   6   2   4        0.28       -0.36      1.61 o 
   7   2   4       82.71       63.23      3.76 o 
   8   2   4      114.82      124.79      8.53 o 
   9   2   4        6.33        5.45      4.00 o 
  10   2   4      113.28       87.99      8.50 o 
  11   2   4       17.49       17.19      5.57 o 
  -8   3   4      169.55      168.34     12.34 o 
  -7   3   4       61.07       68.66      8.81 o 
  -6   3   4       10.53       18.19      5.55 o 
  -5   3   4        9.01        7.38      4.91 o 
  -4   3   4       46.09       40.84      6.29 o 
  -3   3   4       48.35       48.46      5.91 o 
  -2   3   4        2.47        9.98      3.60 o 
  -1   3   4        5.63        6.61      1.43 o 
   1   3   4      398.43      408.26     15.86 o 
   2   3   4      760.78      788.80     11.70 o 
   3   3   4        0.63       23.16      2.04 o 
   4   3   4       22.36       50.80      3.72 o 
   5   3   4       24.12       24.62      4.12 o 
   6   3   4        1.81        2.70      1.70 o 
   7   3   4       30.18       17.67      4.50 o 
   8   3   4      210.92      229.14     11.24 o 
   9   3   4      122.46      119.02      8.86 o 
  10   3   4       31.61       34.63      6.19 o 
  11   3   4        0.04       -3.93      3.91 o 
  -7   4   4       15.52       12.00      5.93 o 
  -6   4   4       62.69       50.42      7.76 o 
  -5   4   4        4.25        0.98      4.48 o 
  -4   4   4     1052.24      914.19     23.98 o 
  -3   4   4       45.24       46.53      6.43 o 
  -2   4   4      131.40      139.17      8.72 o 
  -1   4   4        0.22       -1.26      3.02 o 
   0   4   4       41.82       43.97      3.31 o 
   1   4   4       75.34       70.78      4.06 o 
   2   4   4      325.66      332.12      7.20 o 
   3   4   4        9.20       10.14      2.81 o 
   4   4   4     1073.24     1019.99     13.80 o 
   5   4   4        0.40        1.50      1.24 o 
   6   4   4      122.13      132.96      8.14 o 
   7   4   4        0.09       -2.45      2.93 o 
   8   4   4       28.83       44.44      6.00 o 
   9   4   4      165.10      140.00      9.76 o 
  10   4   4       84.77       74.78      8.45 o 
  11   4   4        5.86        3.29      4.52 o 
  -7   5   4       26.44       29.34      7.07 o 
  -6   5   4       50.31       41.68      7.57 o 
  -5   5   4       10.74        8.34      4.86 o 
  -4   5   4        9.96        8.14      5.00 o 
  -3   5   4       12.51       13.36      5.12 o 
  -2   5   4       58.34       63.92      7.22 o 
  -1   5   4       95.20       84.73      7.64 o 
   0   5   4      111.73      135.80      7.56 o 
   1   5   4       44.46       45.14      3.04 o 
   2   5   4      226.98      213.51      6.08 o 
   3   5   4      174.69      169.70      7.50 o 
   4   5   4      148.07      135.74      7.31 o 
   5   5   4       38.09       37.44      3.70 o 
   6   5   4        8.83        9.45      3.98 o 
   7   5   4       11.81       10.45      4.19 o 
   8   5   4       81.43       77.25      7.60 o 
   9   5   4        5.34        9.05      4.26 o 
  10   5   4       70.98       79.49      8.57 o 
  -6   6   4       24.74       48.15      8.22 o 
  -5   6   4      106.84       98.71     10.10 o 
  -4   6   4      161.72      161.58     11.03 o 
  -3   6   4        0.71        3.45      4.52 o 
  -2   6   4      972.90      936.90     25.17 o 
  -1   6   4      103.00      103.71      8.60 o 
   0   6   4       69.38       71.51      3.56 o 
   1   6   4       17.04       20.63      2.59 o 
   2   6   4       18.36       27.83      3.02 o 
   3   6   4      106.83      112.66      5.20 o 
   4   6   4       63.55       67.94      5.91 o 
   5   6   4       17.81       20.74      4.19 o 
   6   6   4      713.47      647.96     18.65 o 
   7   6   4       48.33       40.25      5.91 o 
   8   6   4       40.47       48.58      6.57 o 
   9   6   4       20.55       19.12      5.55 o 
  10   6   4       27.56       29.10      6.41 o 
  -5   7   4       10.67       19.53      6.57 o 
  -4   7   4       52.69       63.11      8.64 o 
  -3   7   4       42.22       43.68      7.41 o 
  -2   7   4        0.26        3.24      4.22 o 
  -1   7   4       13.88       22.86      5.83 o 
   0   7   4      157.03      143.20     10.14 o 
   1   7   4      255.34      238.94      7.04 o 
   2   7   4      254.38      243.04      7.43 o 
   3   7   4        0.20       -1.83      2.11 o 
   4   7   4       97.22       96.92      7.14 o 
   6   7   4        6.71        8.05      4.05 o 
   7   7   4       31.09       31.82      5.79 o 
   8   7   4        3.67        1.67      3.86 o 
   9   7   4       15.39       18.79      5.60 o 
  -4   8   4       22.20       38.67      7.83 o 
  -3   8   4       58.01       60.89      8.45 o 
  -2   8   4       77.66       78.56      9.24 o 
  -1   8   4        4.52        2.45      4.57 o 
   0   8   4      130.88      130.10     10.19 o 
   1   8   4       32.23       30.82      6.55 o 
   2   8   4        0.63       -3.04      2.03 o 
   3   8   4        8.23        6.81      3.33 o 
   4   8   4       38.61       57.13      6.00 o 
   5   8   4      145.80      158.48      9.45 o 
   6   8   4       48.22       46.15      6.24 o 
   7   8   4       24.10       33.15      6.29 o 
   8   8   4      267.74      239.33     13.05 o 
   9   8   4       52.86       57.75      8.14 o 
  -3   9   4      123.18      149.48     12.07 o 
  -2   9   4      219.33      230.95     14.12 o 
  -1   9   4      182.32      172.11     12.17 o 
   0   9   4        1.59        3.64      5.02 o 
   1   9   4       11.44       14.46      5.57 o 
   2   9   4       86.86       86.49      9.26 o 
   3   9   4       85.89       98.35      7.48 o 
   4   9   4      126.60      130.41      8.91 o 
   5   9   4        0.05        3.72      3.88 o 
   6   9   4       15.69       17.03      5.24 o 
   7   9   4      259.07      242.24     13.17 o 
   8   9   4       83.02       84.68      9.31 o 
  -1  10   4        3.22       -0.69      5.02 o 
   0  10   4        0.01        1.00      5.36 o 
   1  10   4       10.75        8.12      5.48 o 
   2  10   4       52.31       67.16      9.07 o 
   5  10   4        0.12       -0.19      3.45 o 
   6  10   4        4.81       -1.38      4.48 o 
  -2 -10   5        6.15       14.48      5.48 o 
  -1 -10   5       40.59       41.58      7.43 o 
   0 -10   5        7.31        5.64      5.19 o 
   1 -10   5       29.39       16.86      6.10 o 
  -2  -9   5       56.74       53.89      7.17 o 
  -1  -9   5       17.43       15.07      5.00 o 
   0  -9   5       59.61       58.77      7.81 o 
   1  -9   5        0.03       -4.14      3.62 o 
   2  -9   5       10.76        7.64      5.36 o 
   3  -9   5      192.92      188.51     13.03 o 
  -6  -8   5      137.25      128.15     12.17 o 
  -5  -8   5      213.49      219.00     14.19 o 
  -3  -8   5       46.02       49.94      6.38 o 
  -2  -8   5        0.03       -2.19      3.19 o 
  -1  -8   5       28.27       27.72      5.72 o 
   0  -8   5        0.02       -2.31      3.52 o 
   1  -8   5       30.74       25.96      5.64 o 
   2  -8   5       36.36       27.17      6.12 o 
   3  -8   5      245.76      232.43     13.50 o 
   4  -8   5       41.48       43.53      7.81 o 
   5  -8   5       35.11       37.94      7.69 o 
  -7  -7   5       33.73       34.01      7.67 o 
  -6  -7   5       20.46       22.39      6.81 o 
  -5  -7   5        2.98        1.71      4.74 o 
  -4  -7   5        0.90       -1.02      2.71 o 
  -3  -7   5       30.75       23.60      4.74 o 
  -2  -7   5       18.41       22.67      4.64 o 
  -1  -7   5      104.18      102.85      7.95 o 
   0  -7   5      387.37      395.75     15.07 o 
   1  -7   5       52.04       64.85      7.53 o 
   2  -7   5      115.30      111.05      8.93 o 
   3  -7   5       10.65       15.03      5.26 o 
   4  -7   5        0.00       -0.14      3.88 o 
   5  -7   5       42.00       48.80      7.93 o 
   6  -7   5        3.95        0.40      4.64 o 
  -8  -6   5        0.21       -2.54      3.71 o 
  -7  -6   5       30.90       17.86      6.22 o 
  -6  -6   5        5.39        7.88      5.17 o 
  -5  -6   5       41.81       41.13      7.22 o 
  -4  -6   5      296.83      298.27      8.91 o 
  -3  -6   5      244.81      240.95     10.48 o 
  -2  -6   5       10.05       10.45      3.79 o 
  -1  -6   5       34.16       36.01      5.33 o 
   0  -6   5        4.85        7.88      3.79 o 
   1  -6   5       23.12       20.27      4.93 o 
   3  -6   5      637.70      570.02     18.98 o 
   4  -6   5       76.81       60.23      7.74 o 
   5  -6   5      581.65      581.59     20.48 o 
   6  -6   5      342.93      299.75     15.00 o 
   7  -6   5      158.83      174.44     12.26 o 
  -8  -5   5        0.04       -4.97      3.83 o 
  -7  -5   5       56.63       57.22      5.68 o 
  -6  -5   5        1.51        6.17      4.50 o 
  -5  -5   5        0.17       -1.30      2.24 o 
  -4  -5   5       43.99       53.30      4.36 o 
  -3  -5   5       39.72       55.25      5.52 o 
  -2  -5   5       98.35       88.68      6.62 o 
  -1  -5   5        7.39       10.00      3.57 o 
   0  -5   5       46.97       41.37      5.45 o 
   1  -5   5       68.17       78.09      7.10 o 
   2  -5   5      305.04      302.75     12.36 o 
   3  -5   5        4.05       -3.33      3.19 o 
   4  -5   5       15.70       15.15      4.93 o 
   5  -5   5        0.19        2.74      3.81 o 
   6  -5   5        8.54       14.55      4.91 o 
   7  -5   5       23.93       23.77      6.14 o 
   8  -5   5       12.40       14.65      4.06 o 
  -8  -4   5       80.08       86.41      9.76 o 
  -7  -4   5        3.12        0.43      3.99 o 
  -6  -4   5       19.63       19.59      3.48 o 
  -5  -4   5       20.14       24.38      2.89 o 
  -4  -4   5        3.75        4.69      2.94 o 
  -3  -4   5       76.07       74.21      5.81 o 
  -2  -4   5      318.34      292.39     10.55 o 
  -1  -4   5       94.90       86.57      6.12 o 
   0  -4   5      364.28      387.77     12.57 o 
   2  -4   5       37.84       66.94      6.31 o 
   3  -4   5       17.39       13.07      4.05 o 
   4  -4   5        7.67       31.08      5.26 o 
   5  -4   5     1173.30     1135.18     27.20 o 
   6  -4   5      147.77      190.87     10.79 o 
   7  -4   5      488.29      458.59     17.34 o 
   8  -4   5      225.30      217.12     10.31 o 
   9  -4   5      112.26       97.97      9.07 o 
  -8  -3   5        6.76       10.17      4.06 o 
  -7  -3   5       42.71       47.11      5.08 o 
  -6  -3   5       21.01       20.41      2.90 o 
  -5  -3   5        2.86       -0.14      2.06 o 
  -4  -3   5       19.02       23.39      2.62 o 
  -3  -3   5      142.88      129.94      4.92 o 
  -2  -3   5      200.39      184.15     10.81 o 
  -1  -3   5      281.90      263.18      5.59 o 
   0  -3   5      327.74      320.85     10.62 o 
   1  -3   5        3.95        2.17      2.29 o 
   2  -3   5       71.62       68.89      5.98 o 
   3  -3   5        2.07        2.48      2.74 o 
   4  -3   5        0.00        4.18      3.13 o 
   5  -3   5        5.90        4.27      2.16 o 
   6  -3   5       75.52       69.96      4.47 o 
   7  -3   5       25.92       29.23      3.92 o 
   8  -3   5       12.01       16.04      3.45 o 
   9  -3   5      171.69      187.35      8.02 o 
  -8  -2   5        3.70       -0.95      5.88 o 
  -7  -2   5       13.89       13.63      2.85 o 
  -6  -2   5      132.95      125.73      4.89 o 
  -5  -2   5        0.27       -0.90      1.95 o 
  -4  -2   5       55.00       56.18      3.37 o 
  -3  -2   5        1.52        1.19      1.95 o 
  -2  -2   5       24.25       37.94      2.84 o 
  -1  -2   5       10.28        9.56      2.10 o 
   0  -2   5       64.46      133.31      6.57 o 
   1  -2   5        1.95        4.55      2.45 o 
   2  -2   5     1533.67     1469.75     27.89 o 
   3  -2   5      235.59      207.59      8.91 o 
   4  -2   5       52.95       69.06      4.67 o 
   5  -2   5       51.48       59.75      3.70 o 
   6  -2   5       45.86       44.82      3.63 o 
   7  -2   5      524.95      520.33      9.12 o 
   8  -2   5      119.65      110.55      4.75 o 
   9  -2   5      143.43      127.00      5.38 o 
  10  -2   5        0.28        7.48      4.86 o 
  -8  -1   5       55.00       51.25      8.34 o 
  -7  -1   5        0.32       -4.14      4.62 o 
  -6  -1   5       22.33       46.49      3.41 o 
  -5  -1   5      208.83      292.84     22.50 o 
  -4  -1   5       50.02       55.82      4.33 o 
  -3  -1   5       18.27       19.20      2.72 o 
  -2  -1   5       30.78       34.27      2.91 o 
  -1  -1   5      199.02      188.76      5.02 o 
   0  -1   5       86.74       82.98      3.18 o 
   1  -1   5       30.94       36.27      4.07 o 
   2  -1   5        3.94       17.60      3.24 o 
   3  -1   5        0.26        5.72      2.45 o 
   4  -1   5        0.92       93.80      6.10 o 
   5  -1   5      116.97      113.05      7.03 o 
   6  -1   5      273.71      321.92     12.13 o 
   7  -1   5       14.76       19.52      4.79 o 
   8  -1   5      162.54      154.47      5.22 o 
   9  -1   5       15.33       10.37      2.57 o 
  10  -1   5        0.52       11.63      3.48 o 
  -8   0   5       17.56       25.03      7.22 o 
  -7   0   5        6.47       -4.60      4.83 o 
  -6   0   5       20.39       27.48      6.41 o 
  -5   0   5        6.58       -3.72      4.45 o 
  -4   0   5        9.77       12.74      4.45 o 
  -3   0   5        3.26        4.95      3.72 o 
  -2   0   5      207.05      256.21      6.42 o 
  -1   0   5       40.69       41.68      2.93 o 
   0   0   5      237.80      231.09      6.66 o 
   1   0   5      299.96      285.37      7.36 o 
   2   0   5        9.58      209.97      7.72 o 
   3   0   5        1.03        2.14      2.05 o 
   4   0   5     1162.05     1254.25     24.10 o 
   5   0   5      179.60      167.62      5.87 o 
   6   0   5       41.00       63.67      4.15 o 
   7   0   5      107.37       97.54      5.02 o 
   8   0   5       29.80       39.42      3.85 o 
   9   0   5       19.37       24.94      3.75 o 
  10   0   5       24.87       12.96      3.63 o 
  -8   1   5        1.45        7.26      6.53 o 
  -7   1   5        6.07        3.07      5.79 o 
  -6   1   5      379.95      396.51     16.36 o 
  -5   1   5       30.64       43.06      6.67 o 
  -4   1   5        8.12        5.76      4.07 o 
  -3   1   5      269.01      266.41     10.69 o 
  -2   1   5       15.80       10.24      3.57 o 
  -1   1   5        9.23       10.69      3.05 o 
   0   1   5        0.59       12.67      2.04 o 
   1   1   5        5.97        4.43      1.67 o 
   2   1   5       61.28      169.76      4.67 o 
   3   1   5      264.11      235.33      8.00 o 
   4   1   5      347.08      316.25      7.51 o 
   5   1   5        2.72       12.40      2.25 o 
   6   1   5       38.38       46.87      3.58 o 
   7   1   5       98.65      101.77     13.40 o 
   8   1   5      328.47      315.99     13.46 o 
   9   1   5       14.82       13.69      4.91 o 
  10   1   5       69.41       77.21      8.38 o 
  11   1   5        5.06        4.77      3.87 o 
  -8   2   5       14.09       25.08      7.10 o 
  -7   2   5       13.37        3.86      5.22 o 
  -6   2   5       11.60       10.65      5.52 o 
  -5   2   5       49.31       46.68      7.12 o 
  -4   2   5      147.83      127.34      9.07 o 
  -3   2   5        4.48        8.12      4.17 o 
  -2   2   5       45.48       60.63      5.91 o 
  -1   2   5       37.41       50.44      5.05 o 
   0   2   5      453.64      459.90     12.62 o 
   1   2   5      110.75      110.40      4.95 o 
   2   2   5      282.09      444.61      8.00 o 
   3   2   5        1.79       -0.86      1.37 o 
   4   2   5      265.58      300.97      6.70 o 
   5   2   5       45.96       43.58      4.88 o 
   6   2   5      262.79      259.85      6.71 o 
   7   2   5       43.30       46.87      3.63 o 
   8   2   5        0.19       -4.22      2.81 o 
   9   2   5      124.79      111.55      8.91 o 
  10   2   5        0.10       -0.29      3.93 o 
  11   2   5        8.04        4.72      4.57 o 
  -7   3   5       19.74       18.24      6.57 o 
  -6   3   5        1.14        8.72      5.55 o 
  -5   3   5        0.15       -2.62      4.31 o 
  -4   3   5      209.50      197.75     11.34 o 
  -3   3   5       10.28        7.93      4.67 o 
  -2   3   5        0.25       10.22      4.10 o 
  -1   3   5       28.77       26.00      2.10 o 
   1   3   5        1.82        0.85      1.51 o 
   2   3   5       44.05       48.85      2.49 o 
   3   3   5      107.24      102.12      3.96 o 
   4   3   5      180.19      180.33      5.25 o 
   5   3   5      578.86      525.81      9.49 o 
   6   3   5      222.46      221.03      6.08 o 
   7   3   5        9.86        7.53      3.98 o 
   8   3   5       82.70       85.40      7.83 o 
   9   3   5      107.92      101.26      8.91 o 
  10   3   5       95.50      101.95      9.36 o 
  11   3   5        1.78        5.57      4.64 o 
  -7   4   5       15.31       15.17      6.50 o 
  -6   4   5       21.04       32.13      7.38 o 
  -5   4   5      468.81      396.39     16.48 o 
  -3   4   5      110.27      109.36      9.03 o 
  -2   4   5      265.94      277.77     12.19 o 
  -1   4   5       12.67       24.00      5.10 o 
   0   4   5       39.63       89.23      6.95 o 
   1   4   5       18.32       25.30      3.01 o 
   2   4   5      247.60      261.65      6.63 o 
   3   4   5       20.38       26.85      2.26 o 
   4   4   5       11.17       15.28      2.16 o 
   5   4   5      110.61       96.56      7.55 o 
   6   4   5      469.89      426.78     14.48 o 
   7   4   5       94.24       98.23      7.95 o 
   8   4   5        1.76        3.64      3.43 o 
   9   4   5       11.21       11.57      4.86 o 
  10   4   5       16.64       18.58      5.48 o 
  -6   5   5       10.03        3.52      5.52 o 
  -5   5   5        1.20        4.14      5.33 o 
  -4   5   5        0.77        7.14      5.10 o 
  -3   5   5        4.08        2.05      4.52 o 
  -2   5   5       48.43       50.37      7.31 o 
  -1   5   5       23.18       14.53      5.05 o 
   0   5   5        0.34        1.54      1.45 o 
   1   5   5      788.88      735.21     11.94 o 
   2   5   5        0.01       -0.48      1.66 o 
   3   5   5       56.05       54.50      3.91 o 
   4   5   5        6.29        5.26      3.72 o 
   5   5   5        0.85        0.54      1.67 o 
   7   5   5      200.21      190.59     10.36 o 
   8   5   5       27.19       25.43      5.36 o 
   9   5   5       84.43       82.49      8.31 o 
  10   5   5      103.58       96.90      9.45 o 
  -5   6   5       11.28        9.19      5.76 o 
  -4   6   5       27.27       28.51      6.88 o 
  -3   6   5      767.47      691.09     22.41 o 
  -2   6   5        0.32       -0.88      4.48 o 
  -1   6   5      102.56       93.09      8.93 o 
   0   6   5      120.79      102.26      9.00 o 
   1   6   5        0.85        2.71      1.92 o 
   2   6   5       13.28       11.85      2.50 o 
   3   6   5        2.77        2.21      3.99 o 
   4   6   5       11.14        9.17      3.48 o 
   5   6   5       15.83       16.81      4.07 o 
   6   6   5       65.89       66.66      6.69 o 
   7   6   5       10.29       11.74      4.24 o 
   8   6   5      242.06      268.70     13.10 o 
   9   6   5       75.72       50.06      7.26 o 
  10   6   5       38.01       38.72      7.05 o 
  -5   7   5        5.99        3.79      5.50 o 
  -4   7   5        0.70        2.88      5.14 o 
  -3   7   5        3.08        6.24      5.19 o 
  -2   7   5       24.03       33.53      6.67 o 
  -1   7   5       25.73       33.60      6.60 o 
   0   7   5      351.38      322.18     14.74 o 
   1   7   5      195.00      212.16     12.24 o 
   2   7   5        2.23        4.52      2.41 o 
   3   7   5      807.50      756.42     14.24 o 
   4   7   5       29.07       28.22      4.67 o 
   5   7   5      157.24      150.34      8.86 o 
   6   7   5       33.89       26.60      5.05 o 
   7   7   5       44.48       44.58      6.33 o 
   8   7   5       22.71       24.53      5.67 o 
   9   7   5        1.86        7.33      4.72 o 
  -3   8   5       21.96       17.48      6.53 o 
  -2   8   5       44.54       45.75      7.86 o 
  -1   8   5      246.63      229.28     13.43 o 
   0   8   5        9.78        5.83      5.26 o 
   1   8   5       30.10       36.58      7.19 o 
   2   8   5        1.14        0.19      4.67 o 
   3   8   5        4.66        3.49      2.52 o 
   4   8   5      105.93      106.83      7.76 o 
   5   8   5        0.54        3.60      3.48 o 
   6   8   5       27.81       32.36      5.76 o 
   7   8   5       50.87       51.13      7.03 o 
   8   8   5      101.09      117.79     10.12 o 
  -2   9   5       37.20       38.20      8.05 o 
  -1   9   5        0.04        3.52      5.17 o 
   0   9   5       57.31       56.56      8.86 o 
   1   9   5       24.45       32.48      7.14 o 
   2   9   5      165.42      151.70     11.48 o 
   3   9   5      103.20      114.98     10.74 o 
   4   9   5        4.21        2.38      3.45 o 
   5   9   5      230.75      243.22     12.19 o 
   6   9   5       36.99       40.15      6.64 o 
   7   9   5      154.05      165.58     11.22 o 
   0  10   5       80.62       84.28     10.76 o 
   1  10   5        1.09        1.91      5.41 o 
   2  10   5       48.88       55.65      8.60 o 
   5  10   5        3.12       -1.12      3.57 o 
   6  10   5       17.68       13.29      5.60 o 
  -2  -9   6       22.05       24.31      6.07 o 
  -1  -9   6       32.95       24.12      6.45 o 
   0  -9   6        1.00        2.62      4.79 o 
   1  -9   6        8.80        7.79      5.10 o 
   2  -9   6       40.28       40.20      7.67 o 
   3  -9   6       11.65       12.17      6.03 o 
  -3  -8   6       24.00       29.74      5.88 o 
  -2  -8   6        0.00        0.52      3.48 o 
  -1  -8   6        0.31        3.48      4.02 o 
   0  -8   6        4.22        8.03      4.81 o 
   1  -8   6        6.98        5.95      4.67 o 
   2  -8   6       20.41       12.50      5.19 o 
   3  -8   6       11.91        6.67      4.98 o 
   4  -8   6        4.76        6.45      5.38 o 
   5  -8   6       29.04       27.48      7.50 o 
  -4  -7   6        1.10        0.02      3.26 o 
  -3  -7   6       56.39       52.11      6.45 o 
  -2  -7   6      133.10      136.96      9.07 o 
  -1  -7   6        0.69       -3.12      3.36 o 
   0  -7   6        0.03        1.21      3.79 o 
   1  -7   6       73.40       71.16      8.12 o 
   2  -7   6        1.09       -0.31      4.12 o 
   3  -7   6       46.30       53.49      7.88 o 
   4  -7   6       49.55       55.89      8.05 o 
   5  -7   6        0.09        3.07      4.69 o 
   6  -7   6        3.03        5.41      5.24 o 
  -7  -6   6        0.04       -1.47      3.75 o 
  -6  -6   6       37.70       45.62      5.38 o 
  -4  -6   6        2.15       -2.81      3.05 o 
  -3  -6   6       14.35        6.79      3.60 o 
  -2  -6   6      147.30      158.37      9.34 o 
  -1  -6   6        0.31        0.48      3.21 o 
   0  -6   6       65.76       78.59      7.57 o 
   1  -6   6       48.26       47.18      6.93 o 
   2  -6   6        0.16       -0.33      3.79 o 
   3  -6   6       15.02        9.76      5.05 o 
   4  -6   6      121.23      137.84     10.38 o 
   5  -6   6      158.18      150.84     11.00 o 
   6  -6   6       43.56       39.75      7.26 o 
   7  -6   6       31.96       34.36      7.24 o 
  -7  -5   6        0.11       -1.33      3.39 o 
  -6  -5   6        4.54        9.51      3.97 o 
  -5  -5   6        4.12        4.44      2.87 o 
  -4  -5   6        1.73        7.24      3.55 o 
  -3  -5   6       12.32        6.86      3.43 o 
  -2  -5   6        9.00       13.76      4.22 o 
  -1  -5   6      303.17      292.32     11.95 o 
   0  -5   6      225.68      226.05     10.74 o 
   1  -5   6        0.37       -0.43      3.50 o 
   2  -5   6       10.70       14.12      4.93 o 
   3  -5   6       25.65       20.41      5.41 o 
   5  -5   6       28.59       32.34      6.31 o 
   6  -5   6        4.20       12.05      4.98 o 
   7  -5   6       36.78       33.91      6.83 o 
   8  -5   6       60.32       75.63      6.38 o 
  -8  -4   6       23.11       22.38      4.95 o 
  -7  -4   6       87.97       86.68      6.66 o 
  -6  -4   6       25.45       32.59      6.75 o 
  -5  -4   6       10.99        6.58      3.58 o 
  -4  -4   6       49.90       91.76      7.22 o 
  -3  -4   6       36.96       31.84      5.89 o 
  -2  -4   6        5.79        6.32      2.28 o 
  -1  -4   6       97.87       97.33      6.88 o 
   0  -4   6       53.56       54.70      6.03 o 
   1  -4   6        1.79        1.36      2.79 o 
   2  -4   6      590.36      551.90     16.81 o 
   3  -4   6      314.72      278.06     12.31 o 
   5  -4   6       35.01       39.67      6.50 o 
   6  -4   6      101.52      100.73      8.91 o 
   7  -4   6      150.70      152.48     10.53 o 
   8  -4   6       40.36       39.54      9.04 o 
   9  -4   6       43.57       43.99      5.25 o 
  -8  -3   6       12.25       23.24      7.33 o 
  -7  -3   6        1.97        3.71      3.51 o 
  -6  -3   6       77.60       77.64      4.48 o 
  -5  -3   6        2.40       -0.29      2.54 o 
  -4  -3   6       37.48       39.92      5.86 o 
  -3  -3   6       31.96       27.01      4.98 o 
  -1  -3   6       66.08       60.88      3.68 o 
   0  -3   6        0.80        0.00      2.45 o 
   1  -3   6      221.61      205.59      9.24 o 
   2  -3   6       59.45       58.92      6.19 o 
   3  -3   6        7.23       11.93      3.79 o 
   4  -3   6        0.05        2.69      3.81 o 
   6  -3   6        2.01        2.21      3.69 o 
   7  -3   6        7.27        7.14      4.07 o 
   8  -3   6       20.49       36.38      4.57 o 
   9  -3   6       28.95       30.55      4.51 o 
  -8  -2   6      100.63      121.48     11.43 o 
  -7  -2   6      101.25       75.74      5.91 o 
  -6  -2   6       18.53       32.90      5.58 o 
  -5  -2   6       46.56       69.98      7.10 o 
  -4  -2   6       53.14       63.52      7.25 o 
  -3  -2   6        7.71        8.06      2.55 o 
  -2  -2   6       25.72       31.05      3.11 o 
  -1  -2   6        3.98        4.23      1.84 o 
   0  -2   6      127.92      143.77      7.43 o 
   1  -2   6      177.41      139.58      7.41 o 
   2  -2   6        9.21        5.36      2.57 o 
   3  -2   6       47.90       77.85      6.50 o 
   4  -2   6     1064.12      970.86     22.72 o 
   5  -2   6      453.82      434.80     14.74 o 
   6  -2   6       11.69       15.79      4.69 o 
   7  -2   6       51.49       51.36      8.98 o 
   8  -2   6       17.32       28.83      4.05 o 
   9  -2   6       12.89       12.35      3.60 o 
  10  -2   6        3.58        8.05      5.10 o 
  -8  -1   6        0.56       16.48      6.81 o 
  -7  -1   6       13.60       14.33      3.94 o 
  -6  -1   6       51.48       53.37      5.06 o 
  -5  -1   6        0.00        4.18      2.85 o 
  -4  -1   6      198.67      205.45      8.66 o 
  -3  -1   6        5.84        3.38      2.48 o 
  -2  -1   6       69.09       70.28      4.13 o 
  -1  -1   6       75.90       71.03      5.10 o 
   0  -1   6        6.79        6.20      1.64 o 
   1  -1   6       10.00       10.46      1.70 o 
   2  -1   6        0.57        0.43      2.21 o 
   3  -1   6        9.62        6.14      2.86 o 
   4  -1   6       16.18       30.01      4.48 o 
   5  -1   6        6.33        3.76      3.38 o 
   6  -1   6       30.27       80.15      6.81 o 
   7  -1   6      273.66      271.67      6.48 o 
   8  -1   6        1.25        3.67      2.71 o 
   9  -1   6      104.08      103.31      6.20 o 
  10  -1   6       34.09       49.70      7.41 o 
  -8   0   6        5.29       15.07      7.31 o 
  -7   0   6        0.35        4.79      5.67 o 
  -6   0   6       54.79       68.85      8.79 o 
  -5   0   6        4.59        6.55      5.07 o 
  -4   0   6        2.24        3.12      2.73 o 
  -3   0   6       39.00       41.16      3.81 o 
  -2   0   6        7.64       14.82      2.71 o 
  -1   0   6        0.48        2.52      1.83 o 
   0   0   6       45.46       58.20      4.70 o 
   1   0   6        0.03       -1.44      1.50 o 
   2   0   6      327.81      330.73     10.65 o 
   3   0   6      102.45       85.71      5.76 o 
   4   0   6       28.06       23.72      3.86 o 
   5   0   6       13.36       12.05      3.52 o 
   6   0   6      537.73      503.35     10.89 o 
   7   0   6      135.40      141.92      6.27 o 
   8   0   6       10.01       14.53      3.04 o 
   9   0   6       50.89       49.87      7.19 o 
  10   0   6        3.40        8.14      5.05 o 
  -7   1   6       32.62       28.27      7.29 o 
  -6   1   6        0.49       -2.69      4.38 o 
  -5   1   6       11.89        7.74      5.38 o 
  -4   1   6      180.74      150.46      9.91 o 
  -3   1   6        0.10        1.67      3.95 o 
  -2   1   6       71.54       68.59      6.31 o 
  -1   1   6        1.38        4.64      2.73 o 
   0   1   6        1.24        1.35      1.77 o 
   1   1   6        5.92        7.12      1.92 o 
   2   1   6        1.26        4.71      1.79 o 
   3   1   6        0.00       -2.14      1.67 o 
   4   1   6        0.18        9.71      2.21 o 
   5   1   6      450.83      404.93      9.00 o 
   6   1   6      110.39      195.61      6.56 o 
   7   1   6       30.09       28.34      4.45 o 
   8   1   6       23.31       41.08      6.17 o 
   9   1   6      413.68      392.94     16.34 o 
  10   1   6        8.37        9.12      4.72 o 
  -7   2   6       16.14       23.55      7.00 o 
  -6   2   6       16.31       15.07      6.19 o 
  -5   2   6       34.37       27.74      6.53 o 
  -3   2   6       85.21       81.33      7.83 o 
  -2   2   6        3.66        6.55      4.05 o 
  -1   2   6      400.17      372.93     12.31 o 
   0   2   6      136.84      132.26      7.45 o 
   1   2   6        3.93        2.54      1.81 o 
   2   2   6      175.40      183.05      5.51 o 
   3   2   6        6.79        9.36      2.08 o 
   4   2   6      323.30      352.12      7.94 o 
   5   2   6        7.93        7.30      2.13 o 
   6   2   6       67.71       60.18      5.41 o 
   7   2   6        0.00        0.05      2.19 o 
   8   2   6       11.70       15.62      4.67 o 
   9   2   6        2.71       -1.76      3.45 o 
  10   2   6        1.48        2.71      4.48 o 
  -7   3   6       14.14       20.96      7.12 o 
  -6   3   6        0.03        4.33      5.38 o 
  -5   3   6       50.67       55.94      8.05 o 
  -4   3   6        1.05        5.91      4.95 o 
  -3   3   6        0.13        7.31      4.81 o 
  -2   3   6       13.36       17.57      5.10 o 
  -1   3   6        0.29       -0.24      1.61 o 
   0   3   6       10.92       12.31      2.21 o 
   1   3   6       12.37       12.20      2.31 o 
   2   3   6       41.67       51.76      4.35 o 
   3   3   6      158.92      150.51      4.32 o 
   4   3   6        0.74        5.45      2.98 o 
   5   3   6       28.69       29.84      3.35 o 
   6   3   6      112.84      100.86      4.70 o 
   7   3   6      571.08      564.02     18.15 o 
   8   3   6       21.66       22.43      5.31 o 
   9   3   6       55.83       75.23      8.07 o 
  10   3   6        0.68       12.10      4.88 o 
  -6   4   6       31.12       44.84      8.07 o 
  -5   4   6       18.03       22.19      6.33 o 
  -4   4   6       32.80       35.05      6.95 o 
  -3   4   6      145.59      120.83      9.93 o 
  -2   4   6       66.57       63.04      7.38 o 
  -1   4   6       86.37       77.78      7.91 o 
   0   4   6       21.22       27.10      2.65 o 
   1   4   6      186.28      197.11      5.84 o 
   3   4   6        0.73        0.37      1.93 o 
   4   4   6      167.22      260.84     19.27 o 
   5   4   6        0.00       -0.29      1.79 o 
   6   4   6      140.34      139.77      8.76 o 
   7   4   6        0.42        1.50      3.38 o 
   8   4   6       13.53       10.67      4.31 o 
   9   4   6       11.13       16.93      5.17 o 
  10   4   6       72.07       83.61      8.88 o 
  -6   5   6        6.38        8.45      6.38 o 
  -5   5   6        0.16       -6.75      4.50 o 
  -4   5   6        1.86       10.88      5.52 o 
  -3   5   6        6.84       -1.81      4.62 o 
  -2   5   6        5.11        8.10      5.33 o 
  -1   5   6       30.74       32.60      6.31 o 
   0   5   6      204.37      205.61     10.93 o 
   1   5   6        0.23       -1.19      1.69 o 
   2   5   6       38.55       48.38      7.89 o 
   3   5   6       12.78       17.03      3.05 o 
   4   5   6       19.43       17.69      2.64 o 
   5   5   6       44.24       56.35      3.78 o 
   6   5   6        3.00        1.55      3.26 o 
   7   5   6       89.48       80.85      7.50 o 
   8   5   6       89.56       90.14      8.48 o 
   9   5   6      163.96      153.08     10.65 o 
  10   5   6        5.15        4.24      4.57 o 
  -5   6   6        1.33       15.41      6.60 o 
  -4   6   6        4.08        2.64      5.26 o 
  -3   6   6       40.37       37.29      7.60 o 
  -2   6   6        0.70        7.81      4.81 o 
  -1   6   6      180.10      146.84     10.36 o 
   0   6   6      114.01      109.97      9.03 o 
   1   6   6        1.48        0.64      4.26 o 
   2   6   6       23.73       22.29      2.98 o 
   3   6   6        0.22        1.58      2.25 o 
   4   6   6       51.21       53.27      3.88 o 
   5   6   6        0.02        4.41      3.10 o 
   6   6   6       44.44       45.65      5.95 o 
   7   6   6       23.91       21.27      5.14 o 
   8   6   6       12.58       14.26      4.86 o 
   9   6   6        0.04        1.14      3.67 o 
  -4   7   6       23.61       21.12      7.43 o 
  -3   7   6        1.41        2.71      5.19 o 
  -2   7   6        0.09       -0.76      5.19 o 
  -1   7   6        0.01       -1.33      4.55 o 
   0   7   6        8.21       13.19      5.64 o 
   1   7   6       40.35       40.75      7.29 o 
   2   7   6      396.57      388.36     16.12 o 
   3   7   6        2.53       -4.25      2.83 o 
   4   7   6        5.58        9.98      3.38 o 
   5   7   6       15.08       17.10      4.29 o 
   6   7   6        0.19       -1.88      3.05 o 
   7   7   6       66.36       73.51      7.62 o 
   8   7   6       17.65       17.15      5.19 o 
   9   7   6       57.19       62.16      8.10 o 
  -3   8   6        1.72        6.62      5.74 o 
  -2   8   6        3.84        2.14      5.17 o 
  -1   8   6        1.20        1.48      5.24 o 
   0   8   6       13.84       19.22      6.38 o 
   1   8   6       52.43       59.01      8.69 o 
   2   8   6       42.77       41.72      7.62 o 
   3   8   6       68.58       61.25      8.48 o 
   4   8   6        0.22        5.14      3.33 o 
   5   8   6       49.43       39.91      5.86 o 
   6   8   6       85.83      100.47      8.72 o 
   7   8   6        0.10       -1.12      3.45 o 
   8   8   6        1.08        6.12      4.52 o 
  -1   9   6        8.95       20.39      6.95 o 
   0   9   6       11.53        7.74      6.05 o 
   1   9   6        9.03        3.48      5.48 o 
   2   9   6        3.87        8.22      5.69 o 
   3   9   6       16.08       18.96      6.57 o 
   5   9   6        2.22        2.55      3.45 o 
   6   9   6      103.40      100.09      9.12 o 
   7   9   6       30.08       26.39      6.03 o 
   2  10   6       12.22       11.10      6.43 o 
  -1  -9   7       10.98       10.76      5.38 o 
   0  -9   7       52.58       47.49      8.14 o 
  -3  -8   7       10.39        9.19      4.67 o 
  -2  -8   7       66.17       60.87      7.86 o 
  -1  -8   7        4.28       -2.88      3.69 o 
   0  -8   7        2.67        2.50      4.26 o 
   1  -8   7       68.64       70.94      8.69 o 
   2  -8   7        0.94       -4.98      4.41 o 
   3  -8   7       89.99       98.14     10.65 o 
   4  -8   7        2.15        1.57      4.95 o 
  -4  -7   7      132.67      145.05      9.74 o 
  -3  -7   7       31.76       27.70      5.79 o 
  -2  -7   7       63.40       70.92      7.74 o 
  -1  -7   7       45.84       43.56      6.69 o 
   0  -7   7      129.50      141.79     10.14 o 
   1  -7   7        5.68        9.05      4.79 o 
   2  -7   7        0.06       -1.24      4.24 o 
   3  -7   7       63.70       79.09      9.60 o 
   4  -7   7        0.53        2.48      4.88 o 
   5  -7   7       37.53       45.63      8.29 o 
  -4  -6   7       10.78       11.34      4.19 o 
  -3  -6   7       35.60       33.60      5.83 o 
  -2  -6   7        6.47       14.00      4.60 o 
  -1  -6   7       78.45       82.71      7.95 o 
   0  -6   7       28.80       34.29      5.91 o 
   1  -6   7        8.51        2.24      4.14 o 
   2  -6   7      100.95      106.26      9.64 o 
   3  -6   7      129.74      140.29     10.55 o 
   4  -6   7        0.67       -2.29      4.33 o 
   5  -6   7       17.52       28.29      6.86 o 
   6  -6   7       28.22       22.43      6.76 o 
  -5  -5   7        0.57       -1.21      3.12 o 
  -4  -5   7        0.22        1.43      3.48 o 
  -3  -5   7        1.88        7.03      3.69 o 
  -2  -5   7      114.19      114.38      8.17 o 
  -1  -5   7      119.55       93.66      7.74 o 
   0  -5   7      168.06      165.08      9.88 o 
   1  -5   7      171.11      191.71     10.74 o 
   2  -5   7       35.53       41.58      6.60 o 
   3  -5   7        3.34        1.45      4.14 o 
   4  -5   7       14.24       11.19      5.19 o 
   5  -5   7       19.31       20.24      5.83 o 
   6  -5   7        7.42       14.65      5.38 o 
   7  -5   7       44.04       54.61      8.31 o 
  -7  -4   7       15.31       16.00      7.03 o 
  -6  -4   7       26.16       17.96      8.61 o 
  -5  -4   7        0.17        0.10      2.78 o 
  -4  -4   7       14.45       18.67      4.83 o 
  -3  -4   7        7.50        7.95      3.81 o 
  -2  -4   7        2.62        5.33      3.48 o 
  -1  -4   7       13.13       17.46      4.38 o 
   0  -4   7        4.32        4.62      3.41 o 
   1  -4   7      185.70      164.68      9.60 o 
   2  -4   7        6.47        4.19      3.62 o 
   3  -4   7       68.22       78.73      7.88 o 
   4  -4   7      472.38      474.95     17.15 o 
   5  -4   7      125.93      139.50      9.95 o 
   6  -4   7        2.21        9.38      4.79 o 
   7  -4   7        1.33       -1.12      3.69 o 
   8  -4   7       45.80       51.67      5.55 o 
  -7  -3   7      388.57      382.82     16.62 o 
  -6  -3   7        3.97        0.09      3.06 o 
  -5  -3   7      108.59      118.67      6.29 o 
  -4  -3   7      232.04      294.64     15.57 o 
  -3  -3   7        4.49        7.83      2.71 o 
  -1  -3   7       12.00       10.05      3.81 o 
   0  -3   7       64.68       74.73      6.81 o 
   1  -3   7       43.69       38.27      5.26 o 
   2  -3   7       56.20       54.03      6.24 o 
   3  -3   7       34.81       35.17      5.72 o 
   4  -3   7        4.11       17.41      4.83 o 
   5  -3   7        0.03        5.14      4.05 o 
   6  -3   7        3.25        0.79      3.74 o 
   7  -3   7       11.54       12.45      5.05 o 
   8  -3   7        6.43       18.17      3.90 o 
   9  -3   7       10.71        7.25      3.62 o 
  -7  -2   7        0.06        0.01      3.20 o 
  -6  -2   7      136.68      148.50      7.22 o 
  -5  -2   7       47.38       42.55      4.63 o 
  -4  -2   7      161.47      209.96      7.61 o 
  -3  -2   7       16.94       21.26      5.37 o 
  -2  -2   7       13.06      191.01      8.72 o 
  -1  -2   7      346.33      322.02     10.04 o 
   0  -2   7       25.21       40.48      5.12 o 
   1  -2   7      162.67      147.89      8.26 o 
   3  -2   7      190.37      167.51      9.12 o 
   4  -2   7        8.02       23.67      4.91 o 
   5  -2   7       92.36       96.69      7.91 o 
   6  -2   7      466.05      493.70     16.77 o 
   7  -2   7       86.28      101.82      6.19 o 
   8  -2   7        4.60        2.78      2.88 o 
   9  -2   7       18.39       19.63      4.04 o 
  -7  -1   7       80.73       78.80     10.68 o 
  -6  -1   7       16.23       45.80      5.18 o 
  -5  -1   7      609.85      618.89     13.71 o 
  -4  -1   7        4.96        4.48      2.98 o 
  -3  -1   7       87.36       85.50      5.26 o 
  -2  -1   7      376.16      351.62      8.65 o 
  -1  -1   7        0.02       -0.43      2.00 o 
   0  -1   7        3.26        5.16      2.49 o 
   1  -1   7        5.56        5.70      1.80 o 
   2  -1   7        0.38        7.83      3.26 o 
   3  -1   7        6.18        3.64      2.98 o 
   4  -1   7        9.38       14.38      3.93 o 
   5  -1   7       53.94       72.80      7.05 o 
   6  -1   7       39.30       58.85      6.55 o 
   7  -1   7        8.52        5.21      2.86 o 
   8  -1   7        0.00        5.73      2.98 o 
   9  -1   7       93.23      101.63      6.47 o 
  10  -1   7        0.02       18.88      5.95 o 
  -7   0   7      129.78      162.68      8.25 o 
  -6   0   7        0.11        4.94      3.42 o 
  -5   0   7       79.94       62.27      6.74 o 
  -4   0   7       98.12      115.26      6.19 o 
  -3   0   7       19.30       20.11      3.62 o 
  -2   0   7      290.50      344.35      8.84 o 
  -1   0   7       49.72       46.86      5.57 o 
   0   0   7       95.80       96.93      8.66 o 
   1   0   7      885.55      804.42     12.53 o 
   2   0   7       63.63       55.63      5.43 o 
   3   0   7      174.86      160.82      8.19 o 
   4   0   7       15.02       11.50      3.52 o 
   5   0   7      152.35      133.34      8.12 o 
   6   0   7       25.53       36.00      4.64 o 
   7   0   7       45.59       51.43     11.29 o 
   8   0   7       88.80       79.82      5.77 o 
   9   0   7       46.25       57.39      7.69 o 
  10   0   7       24.88       23.00      6.07 o 
  -7   1   7        8.18        5.76      6.55 o 
  -6   1   7       67.42       60.94      8.50 o 
  -5   1   7       12.77        4.24      5.22 o 
  -4   1   7       67.45       81.25      8.48 o 
  -3   1   7      248.66      234.74      7.90 o 
  -2   1   7        3.28        7.77      3.67 o 
  -1   1   7        5.88        5.20      2.43 o 
   0   1   7       14.87       14.06      2.74 o 
   1   1   7        0.09        1.21      1.90 o 
   2   1   7        8.15       16.85      3.13 o 
   3   1   7        9.20        2.60      2.64 o 
   4   1   7       63.14       67.23      5.86 o 
   5   1   7       60.11       57.88      4.21 o 
   6   1   7      157.28      153.44      6.35 o 
   7   1   7      169.11      170.59      6.74 o 
   8   1   7       94.15      121.07      9.34 o 
   9   1   7       29.91       29.58      6.26 o 
  10   1   7       13.23       15.46      5.55 o 
  -6   2   7       44.42       36.17      8.24 o 
  -5   2   7       21.59       23.96      6.86 o 
  -4   2   7      175.40      163.34     10.98 o 
  -3   2   7      391.86      336.81     13.88 o 
  -2   2   7       82.54       73.11      7.45 o 
  -1   2   7        6.38        4.27      3.10 o 
   0   2   7      306.95      277.44      7.73 o 
   1   2   7       17.07       10.65      6.82 o 
   2   2   7       46.73       52.00      3.83 o 
   3   2   7      256.72      256.27      7.20 o 
   4   2   7       16.54       14.92      2.54 o 
   5   2   7        9.73       12.15      3.70 o 
   6   2   7       23.17       25.17      3.32 o 
   7   2   7       79.80       74.03      4.79 o 
   8   2   7       24.91       25.05      5.45 o 
   9   2   7        0.00        0.31      4.19 o 
  10   2   7        0.53        0.60      4.05 o 
  -6   3   7        0.09       -1.74      4.88 o 
  -5   3   7        0.59        1.21      5.17 o 
  -4   3   7       35.86       27.41      6.38 o 
  -3   3   7        2.13       -1.07      4.55 o 
  -2   3   7        1.34       15.15      5.10 o 
  -1   3   7        4.24        4.05      4.24 o 
   0   3   7        5.83       12.70      2.77 o 
   1   3   7        3.53        2.76      1.81 o 
   2   3   7      213.60      199.48      5.72 o 
   3   3   7        6.89        7.43      2.02 o 
   4   3   7       18.28       17.37      3.05 o 
   5   3   7       44.10       53.89      4.38 o 
   6   3   7       48.41       59.44      4.17 o 
   7   3   7       21.68       18.69      5.07 o 
   8   3   7      112.15      126.22      9.53 o 
   9   3   7      114.95      132.15     10.12 o 
  10   3   7       63.61       84.78      9.26 o 
  -5   4   7        0.05        6.86      5.45 o 
  -4   4   7       36.32       28.65      7.00 o 
  -3   4   7        4.12       11.65      5.38 o 
  -2   4   7      309.02      279.39     13.60 o 
  -1   4   7      559.15      482.57     16.96 o 
   0   4   7       82.33       82.73      8.07 o 
   1   4   7       15.62       14.06      2.69 o 
   2   4   7      188.58      184.13      5.15 o 
   3   4   7        4.57        2.60      1.89 o 
   4   4   7        0.44       -0.42      2.21 o 
   5   4   7        6.09        3.11      2.10 o 
   6   4   7       34.11       31.70      5.43 o 
   7   4   7       40.16       38.41      6.05 o 
   8   4   7       51.26       42.13      6.67 o 
   9   4   7        3.51        9.26      4.74 o 
  10   4   7        0.15        4.00      4.52 o 
  -5   5   7        1.72        9.38      5.98 o 
  -4   5   7        2.05        2.91      5.33 o 
  -3   5   7        0.79        3.50      5.22 o 
  -2   5   7       11.18       26.29      6.36 o 
  -1   5   7        3.16       -0.86      4.31 o 
   0   5   7      106.11      118.71      9.31 o 
   1   5   7      184.26      175.96     10.62 o 
   2   5   7       54.79       46.64      3.90 o 
   3   5   7        1.86        2.73      1.92 o 
   4   5   7      142.16      155.73      5.91 o 
   5   5   7       23.74       23.48      3.13 o 
   6   5   7        1.80        5.52      3.57 o 
   7   5   7        0.79        2.02      3.76 o 
   8   5   7       18.13       15.27      5.14 o 
   9   5   7       25.15       25.93      5.98 o 
  -4   6   7        3.38        4.83      5.86 o 
  -3   6   7        4.29        2.02      5.43 o 
  -2   6   7       26.41       24.79      6.55 o 
  -1   6   7        0.22        0.57      4.72 o 
   0   6   7      112.77      109.38      9.84 o 
   1   6   7      230.41      230.14     12.74 o 
   2   6   7       71.10       62.89      7.72 o 
   3   6   7       45.71       47.56      4.23 o 
   4   6   7      123.44      120.90     10.12 o 
   5   6   7        0.00        2.31      3.12 o 
   6   6   7        0.30        3.69      3.50 o 
   7   6   7       38.07       37.65      6.07 o 
   8   6   7       87.50      104.88      9.31 o 
   9   6   7       43.27       46.08      7.36 o 
  -3   7   7        0.37        5.14      5.62 o 
  -2   7   7        1.25        0.81      5.33 o 
  -1   7   7        0.00       -0.05      5.05 o 
   0   7   7      182.75      154.06     11.67 o 
   1   7   7        2.81        2.00      4.91 o 
   2   7   7      150.46      149.46     11.12 o 
   3   7   7      147.75      126.26     10.34 o 
   4   7   7       79.06       65.51      6.29 o 
   5   7   7       16.77       19.10      4.55 o 
   6   7   7        4.79        5.07      3.93 o 
   7   7   7       22.29       24.27      5.38 o 
   8   7   7        0.07        5.14      4.24 o 
  -1   8   7        0.62        7.76      5.95 o 
   0   8   7       48.08       58.58      8.91 o 
   1   8   7       67.66       99.85     10.88 o 
   2   8   7        0.21       -3.88      5.02 o 
   3   8   7        0.21       -1.17      4.88 o 
   5   8   7       28.89       24.05      5.12 o 
   6   8   7       72.10       85.95      8.22 o 
   7   8   7       10.12       19.22      5.41 o 
   1   9   7        4.68        8.17      6.19 o 
   2   9   7      186.69      182.13     13.24 o 
   3   9   7       24.61       22.55      7.19 o 
   6   9   7       32.42       35.05      6.41 o 
  -2  -8   8        4.27        2.02      4.45 o 
  -1  -8   8        0.35       -2.45      4.38 o 
   0  -8   8        3.63        5.24      4.91 o 
   1  -8   8        1.91        5.14      4.95 o 
   2  -8   8       13.58       22.12      6.74 o 
  -4  -7   8       18.60        9.29      4.79 o 
  -3  -7   8       24.27       24.12      5.93 o 
  -2  -7   8      318.18      308.80     14.46 o 
  -1  -7   8        8.30        5.81      4.48 o 
   0  -7   8      166.17      144.62     10.69 o 
   1  -7   8       57.49       71.68      8.81 o 
   2  -7   8      127.22      115.02     11.00 o 
   3  -7   8       37.89       61.35      8.91 o 
   4  -7   8       12.72       14.91      6.26 o 
  -4  -6   8        7.24        7.19      4.41 o 
  -3  -6   8        2.15        2.36      3.98 o 
  -2  -6   8       60.94       67.06      7.67 o 
  -1  -6   8        4.11        5.81      4.12 o 
   0  -6   8       30.13       34.01      6.33 o 
   1  -6   8      127.54      116.36      9.45 o 
   2  -6   8       17.57       13.96      5.36 o 
   3  -6   8       75.54       59.15      8.14 o 
   4  -6   8       27.43       42.41      7.57 o 
   5  -6   8      155.49      191.30     13.12 o 
   6  -6   8       16.03       28.01      7.03 o 
  -5  -5   8        0.09       -2.83      3.33 o 
  -4  -5   8       28.36       18.05      5.17 o 
  -3  -5   8      152.00      142.91      9.67 o 
  -2  -5   8      149.09      150.13      9.64 o 
  -1  -5   8      126.05      130.67      9.31 o 
   0  -5   8      291.55      302.23     13.62 o 
   1  -5   8       53.53       47.94      6.83 o 
   2  -5   8      136.59      122.05      9.38 o 
   3  -5   8       33.03       33.24      6.60 o 
   4  -5   8       42.55       41.48      7.14 o 
   5  -5   8       15.85       11.88      5.81 o 
   6  -5   8        0.26       -4.64      3.95 o 
   7  -5   8        0.00        0.43      4.62 o 
  -6  -4   8        0.57        0.26      3.88 o 
  -5  -4   8        0.53        1.71      3.86 o 
  -4  -4   8       38.63       35.89      5.88 o 
  -3  -4   8       46.79       40.77      5.88 o 
  -2  -4   8       65.01       86.42      7.88 o 
  -1  -4   8       14.42       34.22      5.64 o 
   0  -4   8       19.93       19.84      4.91 o 
   1  -4   8        1.87        2.33      3.72 o 
   2  -4   8       55.18       62.49      7.24 o 
   3  -4   8      400.31      331.35     14.43 o 
   4  -4   8       37.08       39.96      6.62 o 
   5  -4   8      194.89      184.06     11.55 o 
   6  -4   8       76.99       84.35      9.36 o 
   7  -4   8      155.24      166.49     11.79 o 
  -6  -3   8       76.40       59.46      7.93 o 
  -5  -3   8      354.31      340.07     14.74 o 
  -4  -3   8      444.74      419.80     15.86 o 
  -3  -3   8        0.96       -0.64      3.17 o 
  -2  -3   8        8.39       12.81      4.52 o 
  -1  -3   8      145.91      156.17      9.38 o 
   0  -3   8      218.70      195.02     10.36 o 
   1  -3   8       64.57       70.78      7.24 o 
   2  -3   8       64.39       64.75      7.17 o 
   3  -3   8       17.92       12.55      4.55 o 
   4  -3   8        5.64       14.10      5.00 o 
   5  -3   8        2.11        1.10      4.07 o 
   6  -3   8       12.74        4.72      4.43 o 
   7  -3   8        2.89        7.76      4.67 o 
   8  -3   8       28.21       52.65      5.44 o 
  -6  -2   8       10.65       17.36      8.73 o 
  -5  -2   8        2.83        7.17      3.62 o 
  -4  -2   8       82.64       85.20      5.80 o 
  -3  -2   8        0.24       -1.10      3.36 o 
  -2  -2   8      682.34      648.25     19.60 o 
  -1  -2   8       22.48       18.74      4.52 o 
   0  -2   8      484.20      448.35     15.17 o 
   1  -2   8       98.07       95.76      7.57 o 
   2  -2   8        3.25        6.60      3.76 o 
   3  -2   8        0.37       -0.60      3.24 o 
   4  -2   8       50.43       52.84      6.72 o 
   5  -2   8      435.49      406.58     15.29 o 
   6  -2   8       33.95       36.08      6.31 o 
   7  -2   8      130.13      123.64      9.60 o 
   8  -2   8       15.43        6.50      3.49 o 
   9  -2   8      103.07      116.80      7.81 o 
  -6  -1   8       29.52       31.56      4.96 o 
  -5  -1   8       18.43       12.46      3.86 o 
  -4  -1   8       43.59       38.71      4.47 o 
  -3  -1   8      436.75      438.41     10.81 o 
  -2  -1   8      462.04      446.38     10.38 o 
  -1  -1   8        2.46        0.66      2.35 o 
   0  -1   8        4.14        4.81      3.50 o 
   1  -1   8       21.50       24.22      4.79 o 
   2  -1   8       18.47       21.17      4.55 o 
   3  -1   8        1.13       -2.00      2.74 o 
   4  -1   8       31.43       48.08      6.17 o 
   5  -1   8       22.60       19.60      4.79 o 
   6  -1   8       67.66      100.54      7.98 o 
   7  -1   8       43.12       42.16      4.70 o 
   8  -1   8      157.60      172.16      7.81 o 
   9  -1   8       24.29       33.66      7.54 o 
  -6   0   8        4.47        2.25      3.44 o 
  -5   0   8       63.12       63.81      5.71 o 
  -4   0   8        9.09       14.89      5.05 o 
  -3   0   8      325.34      294.16      9.11 o 
  -2   0   8      329.54      393.59      9.98 o 
  -1   0   8        2.73        3.05      2.58 o 
   0   0   8     1592.62     1698.15     22.82 o 
   1   0   8        4.21        4.08      2.23 o 
   2   0   8      599.10      534.44     16.07 o 
   3   0   8       98.70       92.47      7.19 o 
   4   0   8       10.38       13.26      4.10 o 
   5   0   8        0.07        3.07      3.26 o 
   6   0   8       43.38       39.63      4.28 o 
   7   0   8      155.76      153.36      7.00 o 
   8   0   8       10.68        8.79      3.11 o 
   9   0   8        9.36       13.69      5.50 o 
  -6   1   8       18.27       19.03      4.43 o 
  -5   1   8        3.35        4.89      3.43 o 
  -4   1   8       65.52       68.23      5.69 o 
  -3   1   8        0.62       -1.32      2.54 o 
  -2   1   8        4.06        0.03      2.54 o 
  -1   1   8       70.24       69.26      5.76 o 
   0   1   8       17.28       15.60      3.17 o 
   1   1   8        1.88        4.26      2.47 o 
   2   1   8        0.05       41.11      3.63 o 
   3   1   8       27.24       28.32      4.72 o 
   4   1   8       70.77       77.92      6.60 o 
   5   1   8       34.64       30.66      3.68 o 
   6   1   8      158.58      138.74      6.28 o 
   7   1   8      126.67      132.75      6.39 o 
   8   1   8      106.81       96.73      9.19 o 
   9   1   8       30.79       30.20      6.62 o 
  -5   2   8        0.01        3.60      5.45 o 
  -4   2   8       21.59       16.41      5.93 o 
  -3   2   8      113.46      103.90      9.17 o 
  -2   2   8      103.20      124.50      6.38 o 
  -1   2   8     1340.90     1150.29     18.92 o 
   0   2   8      392.66      408.02     12.81 o 
   1   2   8       22.24       17.21      5.23 o 
   2   2   8     1250.94     1146.11     20.43 o 
   3   2   8        3.17       -0.76      2.69 o 
   4   2   8      187.34      185.55     14.56 o 
   5   2   8        0.88        2.07      3.56 o 
   6   2   8        2.26        7.88      2.61 o 
   7   2   8        0.11        1.44      2.32 o 
   8   2   8       20.17       11.12      5.10 o 
   9   2   8        3.01        5.02      4.60 o 
  -5   3   8        6.25        4.91      6.07 o 
  -4   3   8        9.69        8.93      5.81 o 
  -3   3   8        0.02       -2.19      4.86 o 
  -2   3   8        2.12        3.81      4.91 o 
  -1   3   8        0.82       -1.91      4.31 o 
   0   3   8        0.29       12.02      3.31 o 
   1   3   8      116.12      110.78      4.53 o 
   2   3   8      358.61      312.66      6.90 o 
   3   3   8       18.38       18.81      3.31 o 
   4   3   8        7.45        5.93      2.52 o 
   5   3   8       22.43       28.21      3.39 o 
   6   3   8       92.66       97.98      5.35 o 
   7   3   8        3.57        5.19      4.05 o 
   8   3   8       74.40       77.28      8.53 o 
   9   3   8       47.82       54.84      7.76 o 
  -4   4   8       66.97       92.21     10.03 o 
  -3   4   8        6.41       -1.19      4.93 o 
  -2   4   8       68.64       80.28      9.05 o 
  -1   4   8      150.94      116.62      9.62 o 
   0   4   8      138.44      128.17      9.34 o 
   1   4   8      938.17      845.43     12.49 o 
   2   4   8      223.25      212.48      5.84 o 
   3   4   8       16.78       22.67      2.74 o 
   4   4   8      428.38      416.65      9.96 o 
   5   4   8        7.79        7.92      2.54 o 
   6   4   8        7.51        5.83      3.86 o 
   7   4   8       14.96        7.72      4.33 o 
   8   4   8       16.62       15.17      5.26 o 
   9   4   8        2.52        5.88      4.62 o 
  -4   5   8        0.31        3.07      6.03 o 
  -3   5   8        0.38       -1.12      5.26 o 
  -2   5   8        3.00        3.07      5.26 o 
  -1   5   8        1.78        0.10      4.48 o 
   0   5   8       55.44       60.42      7.67 o 
   1   5   8        5.25        2.12      4.86 o 
   2   5   8       23.94       21.18      2.63 o 
   3   5   8      488.96      473.81      8.92 o 
   4   5   8      783.44      746.66     13.90 o 
   5   5   8       21.25       21.64      3.31 o 
   6   5   8       42.70       38.39      6.00 o 
   7   5   8        9.94        8.07      4.43 o 
   8   5   8        3.27        8.91      4.67 o 
   9   5   8        7.41       11.62      5.19 o 
  -3   6   8       16.81       21.27      7.38 o 
  -2   6   8       55.30       63.11      8.74 o 
  -1   6   8       19.39       17.03      6.19 o 
   0   6   8       14.19       26.67      6.76 o 
   1   6   8      112.31      114.55     10.45 o 
   2   6   8       19.62       28.53      6.69 o 
   3   6   8       32.78       38.04      3.29 o 
   4   6   8       82.85       91.18      6.70 o 
   5   6   8       15.38       14.50      4.38 o 
   6   6   8      106.02      102.28      8.48 o 
   7   6   8        0.03        0.21      3.45 o 
   8   6   8        1.09        2.74      4.07 o 
  -2   7   8        4.44       10.14      6.22 o 
  -1   7   8        0.00       -5.81      4.91 o 
   0   7   8       21.93       24.24      6.88 o 
   1   7   8       11.27        9.03      6.17 o 
   2   7   8       78.48       71.54      9.12 o 
   3   7   8       24.97       25.74      6.81 o 
   5   7   8      418.53      401.22     14.86 o 
   6   7   8      344.27      332.26     14.26 o 
   7   7   8        4.82       -1.24      3.69 o 
   0   8   8       66.75       99.81     11.38 o 
   1   8   8        7.26        4.48      5.88 o 
   2   8   8        2.06        4.36      5.31 o 
   3   8   8       16.48       16.05      6.45 o 
   6   8   8       37.55       53.70      6.93 o 
  -1  -7   9       85.10       65.06      8.43 o 
   0  -7   9        0.01       -2.21      4.24 o 
   1  -7   9       18.04       20.41      6.41 o 
   2  -7   9        0.42       -1.17      4.64 o 
  -3  -6   9        6.30        5.72      4.31 o 
  -2  -6   9       57.14       56.23      7.72 o 
  -1  -6   9        4.01        8.24      4.38 o 
   0  -6   9       17.82       25.41      6.03 o 
   1  -6   9        1.55       -0.48      3.69 o 
   2  -6   9        0.07        7.48      4.76 o 
   3  -6   9      147.08      130.38     11.62 o 
   4  -6   9        2.08       -2.10      4.81 o 
  -4  -5   9      162.60      139.53     10.29 o 
  -3  -5   9       57.78       49.34      7.41 o 
  -2  -5   9       11.59        3.55      3.93 o 
  -1  -5   9      324.35      281.70     13.69 o 
   0  -5   9        2.38        1.88      3.76 o 
   1  -5   9       89.06       73.61      8.43 o 
   2  -5   9       12.59        5.67      4.69 o 
   3  -5   9       36.52       44.25      7.57 o 
   4  -5   9        0.35       -0.45      4.31 o 
   5  -5   9        9.78        9.57      5.43 o 
   6  -5   9       13.91       21.53      6.38 o 
  -4  -4   9        0.94       -1.12      3.76 o 
  -3  -4   9       21.97       20.53      5.22 o 
  -2  -4   9      137.16      117.02      9.19 o 
  -1  -4   9      150.19      119.67      9.14 o 
   0  -4   9       85.06       98.21      8.93 o 
   1  -4   9       44.97       50.82      7.12 o 
   2  -4   9       48.52       54.08      7.38 o 
   3  -4   9       31.33       33.10      6.41 o 
   4  -4   9        0.08       -0.02      3.98 o 
   5  -4   9      243.61      212.45     13.00 o 
   6  -4   9       12.77       15.34      5.50 o 
   7  -4   9       88.13       99.50     10.65 o 
  -5  -3   9       15.02        8.79      5.10 o 
  -4  -3   9       65.18       66.78      7.83 o 
  -3  -3   9       57.09       55.42      7.12 o 
  -2  -3   9      404.69      368.60     14.98 o 
  -1  -3   9      105.58      103.66      8.50 o 
   0  -3   9       27.40       27.03      5.50 o 
   1  -3   9      129.29      111.71      8.62 o 
   2  -3   9        0.70        7.33      4.17 o 
   3  -3   9        3.38        2.14      3.93 o 
   4  -3   9       11.53       23.98      5.55 o 
   5  -3   9        0.57        5.07      4.33 o 
   6  -3   9        5.54        0.69      4.50 o 
   7  -3   9        7.94       10.24      5.36 o 
  -5  -2   9        6.82        5.31      4.43 o 
  -4  -2   9        2.73        0.19      3.52 o 
  -3  -2   9       12.37        8.48      4.76 o 
  -1  -2   9      110.17       93.69      7.88 o 
   0  -2   9      419.54      407.04     15.27 o 
   1  -2   9      630.98      572.57     18.38 o 
   2  -2   9      133.27      126.41      9.03 o 
   3  -2   9      155.52      130.53      9.05 o 
   4  -2   9       86.69      104.62      9.07 o 
   5  -2   9       44.28       37.22      6.45 o 
   6  -2   9       10.44        9.17      4.67 o 
   7  -2   9      147.80      126.29      9.86 o 
   8  -2   9       17.82       18.64      4.36 o 
  -5  -1   9       93.75      113.57     10.34 o 
  -4  -1   9       13.74       21.84      5.69 o 
  -3  -1   9       79.27       69.13      7.83 o 
  -2  -1   9      167.39      154.96     10.14 o 
  -1  -1   9       28.30       18.91      5.10 o 
   0  -1   9      237.17      233.83     11.62 o 
   1  -1   9       21.57       20.81      5.10 o 
   2  -1   9        0.37       -1.07      3.26 o 
   3  -1   9       12.45        7.36      3.98 o 
   4  -1   9        2.10       19.12      4.74 o 
   5  -1   9       58.75       60.13      7.19 o 
   6  -1   9        0.42        0.26      3.64 o 
   7  -1   9       16.78       21.17      4.02 o 
   8  -1   9       15.17       13.87      4.76 o 
  -5   0   9       10.87       10.11      4.14 o 
  -4   0   9        0.06        7.90      3.58 o 
  -3   0   9       14.13       11.78      3.42 o 
  -2   0   9      117.22      120.94      6.35 o 
  -1   0   9      185.93      189.44     10.86 o 
   0   0   9       41.26       41.68      6.17 o 
   1   0   9      654.90      639.20     19.60 o 
   2   0   9      628.29      586.29     18.10 o 
   3   0   9      898.62      796.85     21.55 o 
   4   0   9      187.24      192.30     10.31 o 
   5   0   9      175.37      152.70      9.45 o 
   6   0   9        0.55        5.45      2.94 o 
   7   0   9        8.18        6.40      3.11 o 
   8   0   9       18.41       13.88      3.69 o 
   9   0   9       30.97       35.98      7.05 o 
  -5   1   9        0.58        4.56      4.25 o 
  -4   1   9        1.89        5.12      9.70 o 
  -3   1   9       65.73       65.15      5.60 o 
  -2   1   9        0.34        0.57      5.41 o 
  -1   1   9       22.11       34.99      4.12 o 
   0   1   9       23.12       53.15      4.50 o 
   1   1   9        0.11        0.26      3.33 o 
   2   1   9       33.05       77.75      7.55 o 
   3   1   9        6.32        4.91      3.64 o 
   4   1   9       37.10       43.34      5.86 o 
   5   1   9      198.04      190.53      8.48 o 
   6   1   9        6.45       11.01      3.13 o 
   7   1   9      187.47      196.00      7.86 o 
   8   1   9        0.78        6.98      4.81 o 
   9   1   9        2.09       -4.50      4.05 o 
  -4   2   9       21.61       43.95      8.12 o 
  -3   2   9        0.00        9.46      3.61 o 
  -2   2   9       61.02       67.97      5.61 o 
  -1   2   9       28.00       32.44      6.53 o 
   0   2   9      231.05      287.94      8.90 o 
   1   2   9      238.84      232.86      7.86 o 
   2   2   9       52.65      130.22      5.95 o 
   3   2   9      458.72      446.85     15.62 o 
   4   2   9      439.80      395.23     10.23 o 
   5   2   9      378.20      374.47     10.09 o 
   6   2   9      125.27      117.51      6.16 o 
   7   2   9       59.62       58.62      5.00 o 
   8   2   9       40.33       49.99      7.38 o 
   9   2   9        0.03       -0.76      4.19 o 
  -4   3   9        1.46        9.19      6.00 o 
  -3   3   9        0.24        1.48      3.15 o 
  -2   3   9        0.21       10.38      4.22 o 
  -1   3   9        0.38       -0.61      4.02 o 
   0   3   9        1.86        0.22      2.76 o 
   1   3   9        8.64        8.35      2.38 o 
   2   3   9      141.74      138.73      5.10 o 
   3   3   9       57.05       61.20      4.96 o 
   4   3   9      555.05      542.41     12.14 o 
   5   3   9       25.20       26.55      6.67 o 
   6   3   9       30.43       32.89      3.95 o 
   7   3   9      213.71      230.33     12.86 o 
   8   3   9       24.14       24.86      6.26 o 
   9   3   9      134.93      151.03     11.69 o 
  -3   4   9        2.64        7.14      5.98 o 
  -2   4   9       19.59       12.81      6.12 o 
  -1   4   9        4.35        4.18      3.21 o 
   0   4   9       75.10       68.76      5.70 o 
   1   4   9       12.32       11.84      3.47 o 
   2   4   9      141.59      155.07      5.34 o 
   3   4   9       28.03       35.77      3.27 o 
   4   4   9       22.52       17.84      3.26 o 
   5   4   9        6.47        2.22      2.41 o 
   6   4   9      122.76      119.38      9.14 o 
   7   4   9        7.90       11.38      5.02 o 
   8   4   9        8.10       12.96      5.19 o 
  -2   5   9        0.11        1.95      5.50 o 
  -1   5   9        0.05       -0.88      4.83 o 
   0   5   9        0.13       -1.24      5.07 o 
   1   5   9       37.23       34.67      5.08 o 
   2   5   9        0.82        1.61      3.12 o 
   3   5   9       36.61       42.25      3.55 o 
   4   5   9      342.29      341.98      9.59 o 
   5   5   9      147.58      146.07      6.59 o 
   6   5   9      508.86      521.51     18.27 o 
   7   5   9       11.09       14.12      5.14 o 
   8   5   9        1.58       -1.74      4.14 o 
  -1   6   9        3.53        1.26      5.48 o 
   0   6   9       22.78       34.51      7.60 o 
   1   6   9        0.00        1.81      5.17 o 
   2   6   9        8.99        5.85      3.27 o 
   3   6   9        0.59        0.86      3.03 o 
   4   6   9       13.21       15.87      3.16 o 
   5   6   9       14.12       13.22      4.74 o 
   6   6   9        0.29        3.60      3.76 o 
   7   6   9      131.69      130.53     10.14 o 
   0   7   9        0.42        0.57      5.69 o 
   1   7   9        0.18        5.19      5.81 o 
   2   7   9        4.26        2.41      5.45 o 
   3   7   9       75.35       97.63      6.75 o 
   6   7   9      154.61      150.58     10.29 o 
   0  -6  10        6.47        8.95      5.64 o 
   1  -6  10        4.91        7.10      5.33 o 
   2  -6  10       22.03       14.43      6.07 o 
  -2  -5  10       39.53       42.01      7.26 o 
  -1  -5  10        1.20       -4.43      3.21 o 
   0  -5  10      120.75      115.86      9.86 o 
   1  -5  10        5.28        5.76      5.02 o 
   2  -5  10       29.01       19.98      6.24 o 
   3  -5  10        0.16       -2.05      4.07 o 
   4  -5  10       32.17       25.24      7.14 o 
  -3  -4  10        4.19        4.69      4.29 o 
  -2  -4  10        3.80        0.40      3.88 o 
  -1  -4  10       36.33       47.46      7.10 o 
   0  -4  10       66.64       69.18      8.31 o 
   1  -4  10       27.46       25.43      6.43 o 
   2  -4  10        1.73       -2.43      3.81 o 
   3  -4  10        2.09        3.31      4.38 o 
   4  -4  10      103.83       97.04     10.05 o 
   5  -4  10       39.36       44.87      7.88 o 
  -3  -3  10        2.15       -3.41      3.88 o 
  -2  -3  10        3.73       -0.57      3.74 o 
  -1  -3  10      180.09      167.15     10.91 o 
   0  -3  10       10.90        8.29      4.57 o 
   1  -3  10        0.33        2.26      3.62 o 
   2  -3  10      118.93      118.67      9.57 o 
   3  -3  10        0.14       -4.97      3.31 o 
   4  -3  10       12.14       26.43      6.22 o 
   5  -3  10        2.12       -5.26      3.52 o 
   6  -3  10        3.49        8.69      5.12 o 
  -4  -2  10        0.92        3.19      4.76 o 
  -3  -2  10        0.62        0.19      4.22 o 
  -2  -2  10       10.29       12.79      4.98 o 
  -1  -2  10       66.07       61.77      7.69 o 
   0  -2  10        1.02        1.19      3.83 o 
   1  -2  10       43.66       37.44      6.38 o 
   2  -2  10       76.20       82.18      8.55 o 
   3  -2  10       44.52       42.94      6.76 o 
   4  -2  10        7.54        3.74      4.24 o 
   5  -2  10        1.43        1.00      4.07 o 
   6  -2  10       75.41       72.06      8.41 o 
   7  -2  10       45.04       60.68      8.24 o 
  -4  -1  10        9.28        9.69      4.79 o 
  -3  -1  10       11.60        9.12      4.93 o 
  -2  -1  10        7.16        3.26      4.50 o 
  -1  -1  10        0.43       -0.19      3.95 o 
   0  -1  10        4.87        4.36      4.07 o 
   1  -1  10       35.76       33.10      6.07 o 
   2  -1  10        0.07        1.02      3.50 o 
   3  -1  10        2.09        0.93      3.55 o 
   4  -1  10       14.98       22.96      5.55 o 
   5  -1  10        8.38        4.52      4.26 o 
   6  -1  10        9.81       14.86      5.07 o 
   7  -1  10        3.28       -2.21      2.98 o 
  -4   0  10        0.68        2.02      4.76 o 
  -3   0  10        3.31       -2.79      3.83 o 
  -2   0  10        0.25       -0.79      4.26 o 
  -1   0  10        3.04        3.74      4.07 o 
   0   0  10      266.14      307.51     14.38 o 
   1   0  10       72.52       71.94      7.98 o 
   2   0  10       18.53       44.03      6.41 o 
   3   0  10      209.31      187.87     10.88 o 
   4   0  10       54.35       60.06      7.26 o 
   5   0  10       79.99       76.94      8.26 o 
   6   0  10       15.55       10.15      3.65 o 
   7   0  10        7.46        5.75      3.35 o 
   8   0  10        1.56        3.74      3.23 o 
  -3   1  10        1.11        1.62      4.29 o 
  -2   1  10        7.96        7.07      4.62 o 
  -1   1  10        3.27        4.29      4.36 o 
   0   1  10        0.07       -2.62      3.43 o 
   1   1  10        0.55       -2.10      3.43 o 
   2   1  10        0.57       20.43      5.29 o 
   3   1  10       29.98       26.39      5.45 o 
   4   1  10        0.21        1.52      3.55 o 
   5   1  10        1.19        0.96      2.71 o 
   6   1  10      332.49      326.56     10.27 o 
   7   1  10       38.92       39.57      9.91 o 
   8   1  10       91.37       86.54      9.60 o 
  -3   2  10        2.21       10.54      5.11 o 
  -2   2  10       37.65       52.74      5.65 o 
  -1   2  10        7.98        6.79      3.42 o 
   0   2  10        4.54        1.91      4.24 o 
   1   2  10       20.42       17.17      5.24 o 
   2   2  10      307.11      295.99     13.69 o 
   3   2  10       26.33       29.20      5.67 o 
   4   2  10        5.99       14.33      7.19 o 
   5   2  10       40.54       42.55      4.49 o 
   6   2  10       27.20       25.56      4.10 o 
   7   2  10       65.08       58.74      5.37 o 
   8   2  10       15.49       17.65      6.03 o 
  -2   3  10        1.59        2.36      3.64 o 
  -1   3  10        0.01        1.01      3.27 o 
   0   3  10        0.00        4.81      4.13 o 
   1   3  10        1.56        1.51      2.88 o 
   3   3  10       17.77       16.25      3.44 o 
   4   3  10        1.16       14.10      4.55 o 
   5   3  10      100.81       88.54      5.76 o 
   6   3  10        0.08       -0.42      2.57 o 
   7   3  10        5.43        3.45      4.48 o 
   8   3  10      265.85      287.34     15.24 o 
  -2   4  10       65.89       70.50      6.48 o 
  -1   4  10        0.00       -3.27      3.17 o 
   0   4  10       45.86       64.45      5.87 o 
   1   4  10       11.05       12.38      3.86 o 
   2   4  10        4.21        6.95      5.75 o 
   3   4  10       10.15       10.20      2.61 o 
   4   4  10       75.76       82.45      5.65 o 
   5   4  10        4.48        6.71      3.46 o 
   6   4  10        1.26        2.07      4.02 o 
   7   4  10       46.59       46.63      7.38 o 
  -1   5  10        1.62        1.15      3.55 o 
   0   5  10        9.19       11.60      3.95 o 
   1   5  10       11.04        7.81      3.63 o 
   2   5  10        1.11        0.48      3.08 o 
   3   5  10       10.82       10.82      3.62 o 
   4   5  10       32.75       35.28      4.29 o 
   5   5  10       31.73       35.79      4.34 o 
   6   5  10        2.28       -0.12      3.86 o 
   7   5  10       34.60       27.41      6.24 o 
   1   6  10        2.58        5.71      3.59 o 
   2   6  10        4.04        5.59      3.51 o 
   3   6  10        1.12       -3.04      2.96 o 
   4   6  10        5.02       10.60      4.88 o 
   5   6  10        4.61        0.67      3.69 o 
   6   6  10        0.01        3.86      4.19 o 
   0  -4  11        1.46        0.64      4.43 o 
   1  -4  11       10.35       18.00      6.24 o 
   2  -4  11       79.08       75.78      9.48 o 
   3  -4  11        6.48        4.95      5.17 o 
  -1  -3  11       12.67       21.05      5.95 o 
   0  -3  11        0.76       -2.88      4.12 o 
   1  -3  11       35.89       35.82      6.91 o 
   2  -3  11        3.34        2.55      4.43 o 
   3  -3  11       26.58       36.01      7.17 o 
   4  -3  11        8.42        7.86      5.48 o 
  -2  -2  11        3.53       18.62      5.86 o 
  -1  -2  11       28.94       32.39      6.72 o 
   0  -2  11        3.61        6.67      4.79 o 
   1  -2  11       17.76       12.36      5.17 o 
   2  -2  11       75.42       83.78      9.14 o 
   3  -2  11        0.24        1.24      4.43 o 
   4  -2  11      106.54      108.88     10.29 o 
   5  -2  11       39.74       40.91      7.53 o 
  -2  -1  11       11.35        7.33      5.43 o 
  -1  -1  11       12.43        9.26      5.43 o 
   0  -1  11        3.34        1.07      4.26 o 
   1  -1  11        3.73        6.07      4.67 o 
   2  -1  11        0.89       -1.93      3.55 o 
   3  -1  11        2.56        2.36      4.14 o 
   4  -1  11        0.36       -4.74      3.62 o 
   5  -1  11        1.37        8.34      4.83 o 
   6  -1  11        1.84        4.64      4.48 o 
  -2   0  11       43.01       42.84      7.67 o 
  -1   0  11        7.85        9.22      5.17 o 
   0   0  11       16.17       16.60      5.74 o 
   1   0  11       30.10       43.18      6.98 o 
   2   0  11       11.98       10.22      4.76 o 
   3   0  11       72.07       72.92      8.29 o 
   4   0  11       60.20       63.18      7.81 o 
   5   0  11        7.13        4.93      4.22 o 
   6   0  11       11.22        5.11      3.49 o 
  -2   1  11        6.84       12.62      5.88 o 
  -1   1  11       16.80       12.57      5.72 o 
   0   1  11        0.33        0.98      4.31 o 
   1   1  11        0.92        4.88      4.48 o 
   2   1  11        0.00        4.98      4.29 o 
   3   1  11        0.19       -2.17      3.43 o 
   4   1  11        2.56        3.10      4.12 o 
   5   1  11       78.40       78.31     10.31 o 
   6   1  11        4.49       10.14      3.54 o 
  -1   2  11        4.34        6.31      5.24 o 
   0   2  11       76.38      111.78     10.72 o 
   1   2  11        9.42        9.03      5.24 o 
   2   2  11       50.12       45.29      7.38 o 
   3   2  11       14.25       18.90      3.97 o 
   4   2  11        4.52       -0.29      6.28 o 
   5   2  11       44.44       31.71      6.31 o 
   6   2  11        0.12       -2.99      2.61 o 
   0   3  11        0.03       -2.19      4.48 o 
   1   3  11        3.45       -3.36      4.07 o 
   2   3  11        0.51        1.41      4.10 o 
   3   3  11        3.10        2.42      2.99 o 
   4   3  11       15.86       19.31      5.26 o 
   5   3  11        0.22        0.34      6.30 o 
   6   3  11        0.24       -1.48      5.38 o 
   1   4  11        8.69        2.10      5.19 o 
   2   4  11       27.16       41.75      7.41 o 
   3   4  11        0.98        0.86      4.26 o 
   4   4  11        9.65        7.21      3.11 o 
   5   4  11        4.96        7.74      3.35 o 
   3   5  11       40.79       40.29      7.12 o 
   4   5  11        6.90       11.45      5.00 o 
   2  -1  12        0.72       -2.14      4.38 o 
   3  -1  12        5.06        0.52      4.62 o 
   1   0  12        9.13       14.67      5.74 o 
   2   0  12        0.27       19.38      5.93 o 
   3   0  12       42.75       40.03      7.31 o 
   4   0  12       49.68       54.03      8.12 o 
   2   1  12        0.01        4.02      4.45 o 
   3   1  12        0.03       -2.07      4.10 o 
   4   1  12        2.33        9.24      5.00 o 
   3   2  12       11.11        9.49      3.69 o 
                                                 
